# Supplementary material for: The genomes of Vischeria oleaginous microalgae shed light on the molecular basis of hyper-accumulation of lipids
Source: BMC Biol. 2023 Jun 6;21:133. doi: 10.1186/s12915-023-01618-x (PMC10245428; doi:10.1186/s12915-023-01618-x)
Supplement: Supplementary file 2 — Additional file 2: Table S12. Biomass of V. sp. H4302, V. stellata, and N. oculata in 18 days cultivations with 1 mM or 2 mM initial nitrogen concentrations of sodium cyanateand sodium nitrateas sole nitrogen resource, respectively. [file 12915_2023_1618_MOESM2_ESM.xlsx]

## Sheet: Sheet1
INC	Day	V. sp. H4302						V. stellata						N. oculata
		NaNCO			NaNO3			NaNCO			NaNO3			NaNCO			NaNO3
1mM	0	0.41	0.37	0.39	0.43	0.47	0.46	0.54	0.48	0.5	0.32	0.31	0.28	0.24	0.25	0.24	0.27	0.28	0.24
	1	0.68	0.72	0.72	0.71	0.67	0.71	0.61	0.65	0.62	0.49	0.56	0.46	0.32	0.65	0.2	0.28	0.41	0.12
	2	1.17	1.16	1.08	0.97	1.01	1.04	1	1.07	1.1	0.76	0.81	0.79	0.28	0.24	0.25	0.39	0.38	0.35
	3	1.49	1.59	1.6	1.53	1.41	1.51	1.29	1.44	1.33	0.98	1.16	1.13	0.29	0.38	0.3	0.51	0.52	0.46
	4	1.95	1.97	2.03	1.86	1.82	1.9	1.47	1.49	1.51	1.35	1.54	1.52	0.42	0.49	0.38	0.69	0.68	0.67
	5	2.29	2.37	2.4	2.33	2.24	2.29	1.56	1.57	1.57	1.52	1.7	1.62	0.52	0.31	0.53	0.77	0.82	0.82
	6	2.64	2.73	2.84	2.58	2.53	2.6	1.81	1.74	1.79	1.75	2.02	1.96	0.68	0.72	0.67	0.94	0.93	0.92
	7	2.88	2.9	2.98	2.91	2.76	2.97	1.97	1.98	1.99	2	2.23	2.19	0.72	0.76	0.71	1.06	1.05	1.03
	8	3.23	3.34	3.6	3.07	2.74	3.08	1.93	2.04	1.96	2.11	2.42	2.39	0.88	0.9	0.89	1.14	1.14	1.13
	9	3.71	3.73	3.86	3.51	3.13	3.61	2.21	2.08	2.11	2.26	2.54	2.48	1.01	1	0.99	1.3	1.31	1.29
	10	3.9	3.96	4.04	3.88	3.44	3.9	2.43	2.3	2.31	2.41	2.75	2.68	1.25	1.26	1.24	1.42	1.47	1.43
	11	4.11	4.24	4.36	4.12	3.81	4.17	2.56	2.53	2.41	2.24	2.75	2.71	1.33	1.33	1.38	1.56	1.6	1.57
	12	4.3	4.48	4.52	4.23	3.85	4.31	2.56	2.41	2.4	2.58	3.14	3.06	1.47	1.48	1.47	1.61	1.69	1.63
	13	4.56	4.63	4.63	4.71	4.39	4.67	3.01	2.9	2.7	2.67	3.2	3.4	1.57	1.57	1.58	1.77	1.86	1.82
	14	4.89	4.72	5.05	4.76	4.43	4.84	3.07	2.92	2.63	2.74	3.32	3.24	1.54	1.61	1.58	1.83	1.93	1.87
	15	4.88	4.81	5.12	4.97	4.74	4.88	3.36	3.14	2.89	2.72	3.35	3.29	1.57	1.65	1.63	1.85	1.99	1.94
	16	5.13	5.16	5.22	5.14	4.66	4.9	3.4	3.17	2.82	2.67	3.38	3.24	1.79	1.81	1.77	1.92	2.1	2.12
	17	5	5.05	5.2	5.15	4.8	5.22	3.51	3.33	3.09	2.77	3.47	3.43	1.68	1.78	1.73	2.02	2.1	2.14
	18	5.35	5.27	5.35	5.29	4.78	5.18	3.42	3.34	3.1	2.79	3.43	3.46	1.72	1.86	1.74	2.13	2.12	2.09
2mM	0	0.41	0.37	0.39	0.43	0.47	0.46	0.54	0.48	0.5	0.32	0.31	0.28	0.21	0.19	0.2	0.2	0.21	0.2
	1	0.61	0.61	0.57	0.7	0.74	0.65	0.54	0.54	0.53	0.43	0.5	0.49	0.22	0.19	0.25	0.18	0.22	0.2
	2	1.05	0.88	0.92	0.97	1.03	0.95	0.78	0.85	0.85	0.81	0.82	0.78	0.25	0.25	0.23	0.31	0.36	0.35
	3	1.45	1.43	1.45	1.55	1.68	1.64	0.83	0.86	0.79	1.23	1.25	1.21	0.26	0.28	0.29	0.54	0.52	0.51
	4	1.82	1.88	1.8	1.93	2.06	1.98	0.89	0.88	0.97	1.74	1.75	1.73	0.24	0.27	0.28	0.78	0.74	0.69
	5	2.34	2.39	2.28	2.47	2.72	2.6	1.2	1.16	1.21	2.07	2.01	2.01	0.27	0.28	0.21	0.91	0.98	0.9
	6	2.71	2.79	2.75	2.81	3.18	3.07	1.38	1.44	1.39	2.44	2.31	2.36	0.24	0.28	0.25	1.08	1.1	1.1
	7	2.63	3.1	2.96	2.85	3.6	3.52	1.43	1.66	1.51	2.75	2.63	2.78	0.22	0.19	0.19	1.21	1.27	1.26
	8	3.6	3.66	3.55	3.16	3.64	3.61	1.59	1.79	1.75	3	2.8	2.89	0.16	0.14	0.12	1.41	1.42	1.41
	9	3.91	4.1	4.05	3.81	4.3	4.16	1.66	1.95	1.93	3.13	2.91	3.08	0.19	0.18	0.22	1.61	1.64	1.56
	10	4.36	4.36	4.27	4.15	4.64	4.5	1.88	2.19	2.26	3.41	3.33	3.44	0.19	0.22	0.17	1.4	1.94	1.93
	11	4.55	4.65	4.43	4.4	4.97	4.75	2.24	2.37	2.65	3.4	3.2	3.38	0.21	0.23	0.22	2.03	2.05	2.03
	12	4.87	4.96	4.87	4.38	5.08	4.68	2.01	2.35	2.7	3.75	3.69	3.84	0.24	0.22	0.27	2.21	2.21	2.21
	13	5.08	5.17	4.99	5.02	5.63	5.2	2.69	2.71	3.3	3.87	3.68	4.02	0.16	0.14	0.12	2.47	2.52	2.42
	14	5.13	5.33	5.1	4.67	5.75	5.24	2.58	2.84	3.53	3.84	4.1	4	0.16	0.14	0.12	2.57	2.77	2.6
	15	5.2	5.32	5.36	5.29	5.93	5.15	2.79	2.91	3.64	3.71	4.12	3.92	0.16	0.14	0.12	2.64	2.81	2.74
	16	5.44	5.62	5.64	5.35	6.05	5.12	2.79	3	3.87	3.67	4.2	3.84	0.16	0.14	0.12	2.86	3.05	2.89
	17	5.27	5.49	5.47	5.57	6.26	5.26	2.73	3.13	4.6	4.39	4.33	4.75	0.16	0.14	0.12	2.89	3.03	2.95
	18	5.6	5.73	5.87	5.57	6.09	5.1	2.89	3.23	4.27	4.64	4.43	4.83	0.16	0.14	0.12	3.01	3.19	3.09
