# Supplementary material for: The genomes of Vischeria oleaginous microalgae shed light on the molecular basis of hyper-accumulation of lipids
Source: BMC Biol. 2023 Jun 6;21:133. doi: 10.1186/s12915-023-01618-x (PMC10245428; doi:10.1186/s12915-023-01618-x)
Supplement: Supplementary file 3 — Additional file 3: Table S13. The gene IDs of all mentioned genes in the manuscript. [file 12915_2023_1618_MOESM3_ESM.xlsx]

## Sheet: FAS&TAG
Gene	Species	GeneID	Swissprot	InterProScan
ACAC	Monodopsis C141	Monodopsis_C141_contig_15_g93670.t1	ACAC_CHICK Acetyl-CoA carboxylase OS=Gallus gallus OX=9031 GN=ACAC PE=1 SV=1	Pfam:PF02785,Biotin carboxylase C-terminal domain:IPR005482,Biotin carboxylase, C-terminal; Pfam:PF01039,Carboxyl transferase domain:IPR034733,Acetyl-CoA carboxylase; Pfam:PF00289,Biotin carboxylase, N-terminal domain:IPR005481,Biotin carboxylase-like, N-terminal domain; ProSiteProfiles:PS50975,ATP-grasp fold profile.:IPR011761,ATP-grasp fold; Pfam:PF08326,Acetyl-CoA carboxylase, central region:I…
	Monodopsis C73	Monodopsis_C73_contig_23_g129710.t1	ACAC_CHICK Acetyl-CoA carboxylase OS=Gallus gallus OX=9031 GN=ACAC PE=1 SV=1	ProSiteProfiles:PS50975,ATP-grasp fold profile.:IPR011761,ATP-grasp fold; Pfam:PF08326,Acetyl-CoA carboxylase, central region:IPR013537,Acetyl-CoA carboxylase, central domain; Pfam:PF02786,Carbamoyl-phosphate synthase L chain, ATP binding domain:IPR005479,Carbamoyl-phosphate synthetase large subunit-like, ATP-binding domain; ProSiteProfiles:PS50979,Biotin carboxylation domain profile.:IPR011764,B…
	Vischeria C74	Vischeria_C74_contig_4_g30940.t1	ACAC_CHICK Acetyl-CoA carboxylase OS=Gallus gallus OX=9031 GN=ACAC PE=1 SV=1	Pfam:PF08326,Acetyl-CoA carboxylase, central region:IPR013537,Acetyl-CoA carboxylase, central domain; ProSiteProfiles:PS50975,ATP-grasp fold profile.:IPR011761,ATP-grasp fold; SMART:SM00878,:IPR005482,Biotin carboxylase, C-terminal; Pfam:PF01039,Carboxyl transferase domain:IPR034733,Acetyl-CoA carboxylase; Pfam:PF00364,Biotin-requiring enzyme:IPR000089,Biotin/lipoyl attachment; ProSiteProfiles:PS…
	Vischeria cf. polyphem	Eup13104	ACAC_CHICK Acetyl-CoA carboxylase OS=Gallus gallus GN=ACAC PE=1 SV=1	ProSitePatterns:PS00866,Carbamoyl-phosphate synthase subdomain signature 1.:IPR005479,Carbamoyl-phosphate synthetase large subunit-like, ATP-binding domain; Pfam:PF08326,Acetyl-CoA carboxylase, central region:IPR013537,Acetyl-CoA carboxylase, central domain; Pfam:PF08326,Acetyl-CoA carboxylase, central region:IPR013537,Acetyl-CoA carboxylase, central domain; Pfam:PF08326,Acetyl-CoA carboxylase, c…
	Ectocarpus silliculosus	rna3410	ACACB_MOUSE Acetyl-CoA carboxylase 2 OS=Mus musculus GN=Acacb PE=1 SV=1	Pfam:PF01039,Carboxyl transferase domain:IPR000022,Carboxyl transferase; ProSiteProfiles:PS50989,Acetyl-coenzyme A carboxyltransferase domain C-terminal region profile.:IPR011763,Acetyl-coenzyme A carboxyltransferase, C-terminal
	Ectocarpus silliculosus	rna12298	ACAC_CHICK Acetyl-CoA carboxylase OS=Gallus gallus GN=ACAC PE=1 SV=1	Pfam:PF01039,Carboxyl transferase domain:IPR000022,Carboxyl transferase; ProSiteProfiles:PS50980,Acetyl-coenzyme A carboxyltransferase domain N-terminal region profile.:IPR011762,Acetyl-coenzyme A carboxyltransferase, N-terminal; Pfam:PF08326,Acetyl-CoA carboxylase, central region:IPR013537,Acetyl-CoA carboxylase, central domain; ProSiteProfiles:PS50989,Acetyl-coenzyme A carboxyltransferase domai…
	Nannochloropsis gaditana_B-31	Naga_101049g3.1	ACAC_CHICK Acetyl-CoA carboxylase OS=Gallus gallus GN=ACAC PE=1 SV=1	ProSiteProfiles:PS50989,Acetyl-coenzyme A carboxyltransferase domain C-terminal region profile.:IPR011763,Acetyl-coenzyme A carboxyltransferase, C-terminal; Pfam:PF01039,Carboxyl transferase domain:IPR000022,Carboxyl transferase
	Nannochloropsis oceanica_CCMP1779	4775-mRNA-1	ACACA_RAT Acetyl-CoA carboxylase 1 OS=Rattus norvegicus GN=Acaca PE=1 SV=1	Pfam:PF02786,Carbamoyl-phosphate synthase L chain, ATP binding domain:IPR005479,Carbamoyl-phosphate synthetase large subunit-like, ATP-binding domain
	Nannochloropsis oceanica_CCMP1779	7618-mRNA-1	ACACB_MOUSE Acetyl-CoA carboxylase 2 OS=Mus musculus GN=Acacb PE=1 SV=1	ProSiteProfiles:PS50989,Acetyl-coenzyme A carboxyltransferase domain C-terminal region profile.:IPR011763,Acetyl-coenzyme A carboxyltransferase, C-terminal; Pfam:PF01039,Carboxyl transferase domain:IPR000022,Carboxyl transferase
	Nannochloropsis oceanica_CCMP1779	9552-mRNA-1	ACAC_CHICK Acetyl-CoA carboxylase OS=Gallus gallus GN=ACAC PE=1 SV=1	ProSiteProfiles:PS50989,Acetyl-coenzyme A carboxyltransferase domain C-terminal region profile.:IPR011763,Acetyl-coenzyme A carboxyltransferase, C-terminal; Pfam:PF01039,Carboxyl transferase domain:IPR000022,Carboxyl transferase
	Nannochloropsis oceanica_CCMP1779	11746-mRNA-1	ACACB_HUMAN Acetyl-CoA carboxylase 2 OS=Homo sapiens GN=ACACB PE=1 SV=3	ProSiteProfiles:PS50980,Acetyl-coenzyme A carboxyltransferase domain N-terminal region profile.:IPR011762,Acetyl-coenzyme A carboxyltransferase, N-terminal; ProSiteProfiles:PS50989,Acetyl-coenzyme A carboxyltransferase domain C-terminal region profile.:IPR011763,Acetyl-coenzyme A carboxyltransferase, C-terminal; Pfam:PF01039,Carboxyl transferase domain:IPR000022,Carboxyl transferase
	Phaeodactylum tricornutum	rna7539	ACACB_MOUSE Acetyl-CoA carboxylase 2 OS=Mus musculus GN=Acacb PE=1 SV=1	Pfam:PF02785,Biotin carboxylase C-terminal domain:IPR005482,Biotin carboxylase, C-terminal; Pfam:PF01039,Carboxyl transferase domain:IPR000022,Carboxyl transferase; Pfam:PF02786,Carbamoyl-phosphate synthase L chain, ATP binding domain:IPR005479,Carbamoyl-phosphate synthetase large subunit-like, ATP-binding domain; Pfam:PF00289,Carbamoyl-phosphate synthase L chain, N-terminal domain:IPR005481,Biot…
	Phaeodactylum tricornutum	rna9868	ACAC_CHICK Acetyl-CoA carboxylase OS=Gallus gallus GN=ACAC PE=1 SV=1	Pfam:PF08326,Acetyl-CoA carboxylase, central region:IPR013537,Acetyl-CoA carboxylase, central domain; ProSiteProfiles:PS50979,Biotin carboxylation domain profile.:IPR011764,Biotin carboxylation domain; Pfam:PF01039,Carboxyl transferase domain:IPR000022,Carboxyl transferase; ProSitePatterns:PS00867,Carbamoyl-phosphate synthase subdomain signature 2.:IPR005479,Carbamoyl-phosphate synthetase large s…
	Saccharina japonica	SJ06726	ACAC_CHICK Acetyl-CoA carboxylase OS=Gallus gallus GN=ACAC PE=1 SV=1	ProSitePatterns:PS00867,Carbamoyl-phosphate synthase subdomain signature 2.:IPR005479,Carbamoyl-phosphate synthetase large subunit-like, ATP-binding domain; ProSitePatterns:PS00188,Biotin-requiring enzymes attachment site.:IPR001882,Biotin-binding site; Pfam:PF02785,Biotin carboxylase C-terminal domain:IPR005482,Biotin carboxylase, C-terminal; ProSiteProfiles:PS50968,Biotinyl/lipoyl domain profil…
	Saccharina japonica	SJ14529	ACACA_MOUSE Acetyl-CoA carboxylase 1 OS=Mus musculus GN=Acaca PE=1 SV=1	Pfam:PF00364,Biotin-requiring enzyme:IPR000089,Biotin/lipoyl attachment; Pfam:PF01039,Carboxyl transferase domain:IPR000022,Carboxyl transferase; Pfam:PF08326,Acetyl-CoA carboxylase, central region:IPR013537,Acetyl-CoA carboxylase, central domain; Pfam:PF08326,Acetyl-CoA carboxylase, central region:IPR013537,Acetyl-CoA carboxylase, central domain; Pfam:PF08326,Acetyl-CoA carboxylase, central regi…
	Thalassiosira pseudonana	rna5902	ACAC_CHICK Acetyl-CoA carboxylase OS=Gallus gallus GN=ACAC PE=1 SV=1	ProSitePatterns:PS00188,Biotin-requiring enzymes attachment site.:IPR001882,Biotin-binding site; ProSiteProfiles:PS50989,Acetyl-coenzyme A carboxyltransferase domain C-terminal region profile.:IPR011763,Acetyl-coenzyme A carboxyltransferase, C-terminal; Pfam:PF01039,Carboxyl transferase domain:IPR000022,Carboxyl transferase; Pfam:PF02786,Carbamoyl-phosphate synthase L chain, ATP binding domain:IP…
	Vischeria stellata	Vis10309	ACACB_HUMAN Acetyl-CoA carboxylase 2 OS=Homo sapiens GN=ACACB PE=1 SV=3	Pfam:PF00364,Biotin-requiring enzyme:IPR000089,Biotin/lipoyl attachment; Pfam:PF01039,Carboxyl transferase domain:IPR034733,Acetyl-CoA carboxylase; Pfam:PF02786,Carbamoyl-phosphate synthase L chain, ATP binding domain:IPR005479,Carbamoyl-phosphate synthetase large subunit-like, ATP-binding domain; Pfam:PF02785,Biotin carboxylase C-terminal domain:IPR005482,Biotin carboxylase, C-terminal; Pfam:PF0…
MCAT	Monodopsis C141	Monodopsis_C141_contig_6_g43840.t1	FABD_MOUSE Malonyl-CoA-acyl carrier protein transacylase, mitochondrial OS=Mus musculus OX=10090 GN=Mcat PE=1 SV=3	SMART:SM00827,Acyl transferase domain in polyketide synthase (PKS) enzymes.:IPR020801,Polyketide synthase, acyl transferase domain; Pfam:PF00698,Acyl transferase domain:IPR014043,Acyl transferase
	Monodopsis C73	Monodopsis_C73_contig_9_g65590.t1	FABD_MOUSE Malonyl-CoA-acyl carrier protein transacylase, mitochondrial OS=Mus musculus OX=10090 GN=Mcat PE=1 SV=3	Pfam:PF00698,Acyl transferase domain:IPR014043,Acyl transferase; SMART:SM00827,Acyl transferase domain in polyketide synthase (PKS) enzymes.:IPR020801,Polyketide synthase, acyl transferase domain
	Vischeria C74	Vischeria_C74_contig_30_g185370.t1	FABD_MOUSE Malonyl-CoA-acyl carrier protein transacylase, mitochondrial OS=Mus musculus OX=10090 GN=Mcat PE=1 SV=3	SMART:SM00827,Acyl transferase domain in polyketide synthase (PKS) enzymes.:IPR020801,Polyketide synthase, acyl transferase domain; Pfam:PF00698,Acyl transferase domain:IPR014043,Acyl transferase
	Vischeria cf. polyphem	Eup08091	FABD_MOUSE Malonyl-CoA-acyl carrier protein transacylase, mitochondrial OS=Mus musculus GN=Mcat PE=1 SV=3	SMART:SM00827,Acyl transferase domain in polyketide synthase (PKS) enzymes.:IPR020801,Polyketide synthase, acyl transferase domain; Pfam:PF00698,Acyl transferase domain:IPR014043,Acyl transferase
	Vischeria cf. polyphem	Eup17126	FABD_MOUSE Malonyl-CoA-acyl carrier protein transacylase, mitochondrial OS=Mus musculus GN=Mcat PE=1 SV=3	SMART:SM00827,Acyl transferase domain in polyketide synthase (PKS) enzymes.:IPR020801,Polyketide synthase, acyl transferase domain; Pfam:PF00698,Acyl transferase domain:IPR014043,Acyl transferase
	Ectocarpus silliculosus	rna1682	FABD_MOUSE Malonyl-CoA-acyl carrier protein transacylase, mitochondrial OS=Mus musculus GN=Mcat PE=1 SV=3	SMART:SM00827,Acyl transferase domain in polyketide synthase (PKS) enzymes.:IPR020801,Polyketide synthase, acyl transferase domain; Pfam:PF00698,Acyl transferase domain:IPR014043,Acyl transferase
	Nannochloropsis gaditana_B-31	Naga_100046g34.1	FABD_MOUSE Malonyl-CoA-acyl carrier protein transacylase, mitochondrial OS=Mus musculus GN=Mcat PE=1 SV=3	SMART:SM00827,Acyl transferase domain in polyketide synthase (PKS) enzymes.:IPR020801,Polyketide synthase, acyl transferase domain; Pfam:PF00698,Acyl transferase domain:IPR014043,Acyl transferase
	Nannochloropsis oceanica_CCMP1779	6562-mRNA-1	FABD_MOUSE Malonyl-CoA-acyl carrier protein transacylase, mitochondrial OS=Mus musculus GN=Mcat PE=1 SV=3	Pfam:PF00698,Acyl transferase domain:IPR014043,Acyl transferase; SMART:SM00827,Acyl transferase domain in polyketide synthase (PKS) enzymes.:IPR020801,Polyketide synthase, acyl transferase domain
	Phaeodactylum tricornutum	rna6138	FABD_HUMAN Malonyl-CoA-acyl carrier protein transacylase, mitochondrial OS=Homo sapiens GN=MCAT PE=1 SV=2	SMART:SM00827,Acyl transferase domain in polyketide synthase (PKS) enzymes.:IPR020801,Polyketide synthase, acyl transferase domain; Pfam:PF00698,Acyl transferase domain:IPR014043,Acyl transferase
	Saccharina japonica	SJ06944	FABD_MOUSE Malonyl-CoA-acyl carrier protein transacylase, mitochondrial OS=Mus musculus GN=Mcat PE=1 SV=3	Pfam:PF00698,Acyl transferase domain:IPR014043,Acyl transferase; SMART:SM00827,Acyl transferase domain in polyketide synthase (PKS) enzymes.:IPR020801,Polyketide synthase, acyl transferase domain
	Thalassiosira pseudonana	rna4358	FABD_HUMAN Malonyl-CoA-acyl carrier protein transacylase, mitochondrial OS=Homo sapiens GN=MCAT PE=1 SV=2	SMART:SM00827,Acyl transferase domain in polyketide synthase (PKS) enzymes.:IPR020801,Polyketide synthase, acyl transferase domain; Pfam:PF00698,Acyl transferase domain:IPR014043,Acyl transferase
	Vischeria stellata	Vis06222	FABD_MOUSE Malonyl-CoA-acyl carrier protein transacylase, mitochondrial OS=Mus musculus GN=Mcat PE=1 SV=3	Pfam:PF00698,Acyl transferase domain:IPR014043,Acyl transferase; TIGRFAM:TIGR00128,fabD: malonyl CoA-acyl carrier protein transacylase:IPR004410,Malonyl CoA-acyl carrier protein transacylase, FabD-type
KAS/OXSM	Monodopsis C141	Monodopsis_C141_contig_8_g58230.t1	KASM_ARATH 3-oxoacyl-[acyl-carrier-protein] synthase, mitochondrial OS=Arabidopsis thaliana OX=3702 GN=KAS PE=1 SV=1	SMART:SM00825,Beta-ketoacyl synthase:IPR020841,Polyketide synthase, beta-ketoacyl synthase domain; Pfam:PF00109,Beta-ketoacyl synthase, N-terminal domain:IPR014030,Beta-ketoacyl synthase, N-terminal; Pfam:PF02801,Beta-ketoacyl synthase, C-terminal domain:IPR014031,Beta-ketoacyl synthase, C-terminal
	Monodopsis C73	Monodopsis_C73_contig_1_g07590.t1	KASM_ARATH 3-oxoacyl-[acyl-carrier-protein] synthase, mitochondrial OS=Arabidopsis thaliana OX=3702 GN=KAS PE=1 SV=1	Pfam:PF00109,Beta-ketoacyl synthase, N-terminal domain:IPR014030,Beta-ketoacyl synthase, N-terminal; Pfam:PF02801,Beta-ketoacyl synthase, C-terminal domain:IPR014031,Beta-ketoacyl synthase, C-terminal; SMART:SM00825,Beta-ketoacyl synthase:IPR020841,Polyketide synthase, beta-ketoacyl synthase domain
	Monodopsis C73	Monodopsis_C73_contig_1_g09780.t1	OXSM_SCHPO Putative 3-oxoacyl-[acyl-carrier-protein] synthase, mitochondrial OS=Schizosaccharomyces pombe (strain 972 / ATCC 24843) OX=284812 GN=SPBC887.13c PE=3 SV=1	Pfam:PF02801,Beta-ketoacyl synthase, C-terminal domain:IPR014031,Beta-ketoacyl synthase, C-terminal; SMART:SM00825,Beta-ketoacyl synthase:IPR020841,Polyketide synthase, beta-ketoacyl synthase domain; Pfam:PF00109,Beta-ketoacyl synthase, N-terminal domain:IPR014030,Beta-ketoacyl synthase, N-terminal
	Vischeria C74	Vischeria_C74_contig_10_g78500.t1	KASM_ARATH 3-oxoacyl-[acyl-carrier-protein] synthase, mitochondrial OS=Arabidopsis thaliana OX=3702 GN=KAS PE=1 SV=1	SMART:SM00825,Beta-ketoacyl synthase:IPR020841,Polyketide synthase, beta-ketoacyl synthase domain; Pfam:PF02801,Beta-ketoacyl synthase, C-terminal domain:IPR014031,Beta-ketoacyl synthase, C-terminal; Pfam:PF00109,Beta-ketoacyl synthase, N-terminal domain:IPR014030,Beta-ketoacyl synthase, N-terminal
	Vischeria C74	Vischeria_C74_contig_9_g74980.t1	OXSM_SCHPO Putative 3-oxoacyl-[acyl-carrier-protein] synthase, mitochondrial OS=Schizosaccharomyces pombe (strain 972 / ATCC 24843) OX=284812 GN=SPBC887.13c PE=3 SV=1	Pfam:PF02801,Beta-ketoacyl synthase, C-terminal domain:IPR014031,Beta-ketoacyl synthase, C-terminal; Pfam:PF00109,Beta-ketoacyl synthase, N-terminal domain:IPR014030,Beta-ketoacyl synthase, N-terminal; SMART:SM00825,Beta-ketoacyl synthase:IPR020841,Polyketide synthase, beta-ketoacyl synthase domain; ProSitePatterns:PS00606,Beta-ketoacyl synthases active site.:IPR018201,Beta-ketoacyl synthase, act…
	Vischeria cf. polyphem	Eup16860	KASM_ARATH 3-oxoacyl-[acyl-carrier-protein] synthase, mitochondrial OS=Arabidopsis thaliana GN=KAS PE=1 SV=1	Pfam:PF02801,Beta-ketoacyl synthase, C-terminal domain:IPR014031,Beta-ketoacyl synthase, C-terminal; SMART:SM00825,Beta-ketoacyl synthase:IPR020841,Polyketide synthase, beta-ketoacyl synthase domain; Pfam:PF00109,Beta-ketoacyl synthase, N-terminal domain:IPR014030,Beta-ketoacyl synthase, N-terminal
	Vischeria cf. polyphem	Eup17538	KASM_ARATH 3-oxoacyl-[acyl-carrier-protein] synthase, mitochondrial OS=Arabidopsis thaliana GN=KAS PE=1 SV=1	Pfam:PF00109,Beta-ketoacyl synthase, N-terminal domain:IPR014030,Beta-ketoacyl synthase, N-terminal; SMART:SM00825,Beta-ketoacyl synthase:IPR020841,Polyketide synthase, beta-ketoacyl synthase domain; Pfam:PF02801,Beta-ketoacyl synthase, C-terminal domain:IPR014031,Beta-ketoacyl synthase, C-terminal
	Ectocarpus silliculosus	rna8742	KASM_ARATH 3-oxoacyl-[acyl-carrier-protein] synthase, mitochondrial OS=Arabidopsis thaliana GN=KAS PE=1 SV=1	Pfam:PF02801,Beta-ketoacyl synthase, C-terminal domain:IPR014031,Beta-ketoacyl synthase, C-terminal; ProSitePatterns:PS00606,Beta-ketoacyl synthases active site.:IPR018201,Beta-ketoacyl synthase, active site; Pfam:PF00109,Beta-ketoacyl synthase, N-terminal domain:IPR014030,Beta-ketoacyl synthase, N-terminal; SMART:SM00825,Beta-ketoacyl synthase:IPR020841,Polyketide synthase, beta-ketoacyl synthas…
	Ectocarpus silliculosus	rna12205	KASM_ARATH 3-oxoacyl-[acyl-carrier-protein] synthase, mitochondrial OS=Arabidopsis thaliana GN=KAS PE=1 SV=1	Pfam:PF00109,Beta-ketoacyl synthase, N-terminal domain:IPR014030,Beta-ketoacyl synthase, N-terminal
	Nannochloropsis gaditana_B-31	Naga_100004g8.1	KASM_ARATH 3-oxoacyl-[acyl-carrier-protein] synthase, mitochondrial OS=Arabidopsis thaliana GN=KAS PE=1 SV=1	SMART:SM00825,Beta-ketoacyl synthase:IPR020841,Polyketide synthase, beta-ketoacyl synthase domain; Pfam:PF02801,Beta-ketoacyl synthase, C-terminal domain:IPR014031,Beta-ketoacyl synthase, C-terminal; Pfam:PF00109,Beta-ketoacyl synthase, N-terminal domain:IPR014030,Beta-ketoacyl synthase, N-terminal
	Nannochloropsis oceanica_CCMP1779	4529-mRNA-1	OXSM_SCHPO Putative 3-oxoacyl-[acyl-carrier-protein] synthase, mitochondrial OS=Schizosaccharomyces pombe (strain 972 / ATCC 24843) GN=SPBC887.13c PE=3 SV=1	Pfam:PF02801,Beta-ketoacyl synthase, C-terminal domain:IPR014031,Beta-ketoacyl synthase, C-terminal; SMART:SM00825,Beta-ketoacyl synthase:IPR020841,Polyketide synthase, beta-ketoacyl synthase domain; Pfam:PF00109,Beta-ketoacyl synthase, N-terminal domain:IPR014030,Beta-ketoacyl synthase, N-terminal
	Nannochloropsis oceanica_CCMP1779	2093-mRNA-1	OXSM_SCHPO Putative 3-oxoacyl-[acyl-carrier-protein] synthase, mitochondrial OS=Schizosaccharomyces pombe (strain 972 / ATCC 24843) GN=SPBC887.13c PE=3 SV=1	Pfam:PF00109,Beta-ketoacyl synthase, N-terminal domain:IPR014030,Beta-ketoacyl synthase, N-terminal
	Nannochloropsis oceanica_CCMP1779	10584-mRNA-1	KASM_ARATH 3-oxoacyl-[acyl-carrier-protein] synthase, mitochondrial OS=Arabidopsis thaliana GN=KAS PE=1 SV=1	Pfam:PF02801,Beta-ketoacyl synthase, C-terminal domain:IPR014031,Beta-ketoacyl synthase, C-terminal; Pfam:PF02801,Beta-ketoacyl synthase, C-terminal domain:IPR014031,Beta-ketoacyl synthase, C-terminal; SMART:SM00825,Beta-ketoacyl synthase:IPR020841,Polyketide synthase, beta-ketoacyl synthase domain; Pfam:PF00109,Beta-ketoacyl synthase, N-terminal domain:IPR014030,Beta-ketoacyl synthase, N-terminal
	Phaeodactylum tricornutum	rna2369	OXSM_MOUSE 3-oxoacyl-[acyl-carrier-protein] synthase, mitochondrial OS=Mus musculus GN=Oxsm PE=1 SV=1	ProSitePatterns:PS00606,Beta-ketoacyl synthases active site.:IPR018201,Beta-ketoacyl synthase, active site; SMART:SM00825,Beta-ketoacyl synthase:IPR020841,Polyketide synthase, beta-ketoacyl synthase domain; Pfam:PF02801,Beta-ketoacyl synthase, C-terminal domain:IPR014031,Beta-ketoacyl synthase, C-terminal; Pfam:PF00109,Beta-ketoacyl synthase, N-terminal domain:IPR014030,Beta-ketoacyl synthase, N-…
	Phaeodactylum tricornutum	rna9273	KASM_ARATH 3-oxoacyl-[acyl-carrier-protein] synthase, mitochondrial OS=Arabidopsis thaliana GN=KAS PE=1 SV=1	SMART:SM00825,Beta-ketoacyl synthase:IPR020841,Polyketide synthase, beta-ketoacyl synthase domain; Pfam:PF02801,Beta-ketoacyl synthase, C-terminal domain:IPR014031,Beta-ketoacyl synthase, C-terminal; ProSitePatterns:PS00606,Beta-ketoacyl synthases active site.:IPR018201,Beta-ketoacyl synthase, active site; Pfam:PF00109,Beta-ketoacyl synthase, N-terminal domain:IPR014030,Beta-ketoacyl synthase, N-…
	Saccharina japonica	SJ04443	KASM_ARATH 3-oxoacyl-[acyl-carrier-protein] synthase, mitochondrial OS=Arabidopsis thaliana GN=KAS PE=1 SV=1	Pfam:PF02801,Beta-ketoacyl synthase, C-terminal domain:IPR014031,Beta-ketoacyl synthase, C-terminal; Pfam:PF00109,Beta-ketoacyl synthase, N-terminal domain:IPR014030,Beta-ketoacyl synthase, N-terminal; ProSitePatterns:PS00606,Beta-ketoacyl synthases active site.:IPR018201,Beta-ketoacyl synthase, active site; SMART:SM00825,Beta-ketoacyl synthase:IPR020841,Polyketide synthase, beta-ketoacyl synthas…
	Thalassiosira pseudonana	rna11253	KASM_ARATH 3-oxoacyl-[acyl-carrier-protein] synthase, mitochondrial OS=Arabidopsis thaliana GN=KAS PE=1 SV=1	Pfam:PF02801,Beta-ketoacyl synthase, C-terminal domain:IPR014031,Beta-ketoacyl synthase, C-terminal; SMART:SM00825,Beta-ketoacyl synthase:IPR020841,Polyketide synthase, beta-ketoacyl synthase domain; ProSitePatterns:PS00606,Beta-ketoacyl synthases active site.:IPR018201,Beta-ketoacyl synthase, active site; Pfam:PF00109,Beta-ketoacyl synthase, N-terminal domain:IPR014030,Beta-ketoacyl synthase, N-…
	Vischeria stellata	Vis00290	OXSM_MOUSE 3-oxoacyl-[acyl-carrier-protein] synthase, mitochondrial OS=Mus musculus GN=Oxsm PE=1 SV=1	TIGRFAM:TIGR03150,fabF: beta-ketoacyl-acyl-carrier-protein synthase II:IPR017568,3-oxoacyl-[acyl-carrier-protein] synthase 2; Pfam:PF02801,Beta-ketoacyl synthase, C-terminal domain:IPR014031,Beta-ketoacyl synthase, C-terminal; Pfam:PF00109,Beta-ketoacyl synthase, N-terminal domain:IPR014030,Beta-ketoacyl synthase, N-terminal
	Vischeria stellata	Vis02412	KASM_ARATH 3-oxoacyl-[acyl-carrier-protein] synthase, mitochondrial OS=Arabidopsis thaliana GN=KAS PE=1 SV=1	Pfam:PF00109,Beta-ketoacyl synthase, N-terminal domain:IPR014030,Beta-ketoacyl synthase, N-terminal; Pfam:PF02801,Beta-ketoacyl synthase, C-terminal domain:IPR014031,Beta-ketoacyl synthase, C-terminal
	Vischeria stellata	Vis08142	OXSM_HUMAN 3-oxoacyl-[acyl-carrier-protein] synthase, mitochondrial OS=Homo sapiens GN=OXSM PE=1 SV=1	Pfam:PF00109,Beta-ketoacyl synthase, N-terminal domain:IPR014030,Beta-ketoacyl synthase, N-terminal; TIGRFAM:TIGR03150,fabF: beta-ketoacyl-acyl-carrier-protein synthase II:IPR017568,3-oxoacyl-[acyl-carrier-protein] synthase 2; Pfam:PF02801,Beta-ketoacyl synthase, C-terminal domain:IPR014031,Beta-ketoacyl synthase, C-terminal
	Vischeria stellata	Vis08182	KASM_ARATH 3-oxoacyl-[acyl-carrier-protein] synthase, mitochondrial OS=Arabidopsis thaliana GN=KAS PE=1 SV=1	Pfam:PF00109,Beta-ketoacyl synthase, N-terminal domain:IPR014030,Beta-ketoacyl synthase, N-terminal; Pfam:PF02801,Beta-ketoacyl synthase, C-terminal domain:IPR014031,Beta-ketoacyl synthase, C-terminal
HSD17B8	Vischeria cf. polyphem	Eup14708	DHB8_RAT Estradiol 17-beta-dehydrogenase 8 OS=Rattus norvegicus GN=Hsd17b8 PE=1 SV=1	PRINTS:PR00081,Glucose/ribitol dehydrogenase family signature:IPR002347,Glucose/ribitol dehydrogenase; PRINTS:PR00081,Glucose/ribitol dehydrogenase family signature:IPR002347,Glucose/ribitol dehydrogenase; PRINTS:PR00081,Glucose/ribitol dehydrogenase family signature:IPR002347,Glucose/ribitol dehydrogenase; PRINTS:PR00081,Glucose/ribitol dehydrogenase family signature:IPR002347,Glucose/ribitol de…
	Vischeria cf. polyphem	Eup07745	DHB8_HUMAN Estradiol 17-beta-dehydrogenase 8 OS=Homo sapiens GN=HSD17B8 PE=1 SV=2	PRINTS:PR00081,Glucose/ribitol dehydrogenase family signature:IPR002347,Glucose/ribitol dehydrogenase; PRINTS:PR00081,Glucose/ribitol dehydrogenase family signature:IPR002347,Glucose/ribitol dehydrogenase; PRINTS:PR00081,Glucose/ribitol dehydrogenase family signature:IPR002347,Glucose/ribitol dehydrogenase; PRINTS:PR00081,Glucose/ribitol dehydrogenase family signature:IPR002347,Glucose/ribitol de…
	Nannochloropsis gaditana_B-31	Naga_100005g136.1	DHB8_CANLF Estradiol 17-beta-dehydrogenase 8 OS=Canis lupus familiaris GN=HSD17B8 PE=3 SV=1	PRINTS:PR00081,Glucose/ribitol dehydrogenase family signature:IPR002347,Glucose/ribitol dehydrogenase; PRINTS:PR00081,Glucose/ribitol dehydrogenase family signature:IPR002347,Glucose/ribitol dehydrogenase; PRINTS:PR00081,Glucose/ribitol dehydrogenase family signature:IPR002347,Glucose/ribitol dehydrogenase; PRINTS:PR00081,Glucose/ribitol dehydrogenase family signature:IPR002347,Glucose/ribitol de…
	Nannochloropsis oceanica_CCMP1779	679-mRNA-1	DHB8_CANLF Estradiol 17-beta-dehydrogenase 8 OS=Canis lupus familiaris GN=HSD17B8 PE=3 SV=1	PRINTS:PR00081,Glucose/ribitol dehydrogenase family signature:IPR002347,Glucose/ribitol dehydrogenase; PRINTS:PR00081,Glucose/ribitol dehydrogenase family signature:IPR002347,Glucose/ribitol dehydrogenase; PRINTS:PR00081,Glucose/ribitol dehydrogenase family signature:IPR002347,Glucose/ribitol dehydrogenase; PRINTS:PR00081,Glucose/ribitol dehydrogenase family signature:IPR002347,Glucose/ribitol de…
	Phaeodactylum tricornutum	rna7304	DHB8_HUMAN Estradiol 17-beta-dehydrogenase 8 OS=Homo sapiens GN=HSD17B8 PE=1 SV=2	PRINTS:PR00081,Glucose/ribitol dehydrogenase family signature:IPR002347,Glucose/ribitol dehydrogenase; PRINTS:PR00081,Glucose/ribitol dehydrogenase family signature:IPR002347,Glucose/ribitol dehydrogenase; PRINTS:PR00081,Glucose/ribitol dehydrogenase family signature:IPR002347,Glucose/ribitol dehydrogenase; PRINTS:PR00081,Glucose/ribitol dehydrogenase family signature:IPR002347,Glucose/ribitol de…
	Thalassiosira pseudonana	rna2645	DHB8_CANLF Estradiol 17-beta-dehydrogenase 8 OS=Canis lupus familiaris GN=HSD17B8 PE=3 SV=1	SMART:SM00822,:IPR013968,Polyketide synthase, ketoreductase domain; PRINTS:PR00080,Short-chain dehydrogenase/reductase (SDR) superfamily signature:IPR002198,Short-chain dehydrogenase/reductase SDR; PRINTS:PR00080,Short-chain dehydrogenase/reductase (SDR) superfamily signature:IPR002198,Short-chain dehydrogenase/reductase SDR; PRINTS:PR00080,Short-chain dehydrogenase/reductase (SDR) superfamily si…
	Vischeria stellata	Vis00079	DHB8_CANLF Estradiol 17-beta-dehydrogenase 8 OS=Canis lupus familiaris GN=HSD17B8 PE=3 SV=1	PRINTS:PR00081,Glucose/ribitol dehydrogenase family signature:IPR002347,Short-chain dehydrogenase/reductase SDR; PRINTS:PR00081,Glucose/ribitol dehydrogenase family signature:IPR002347,Short-chain dehydrogenase/reductase SDR; PRINTS:PR00081,Glucose/ribitol dehydrogenase family signature:IPR002347,Short-chain dehydrogenase/reductase SDR; PRINTS:PR00081,Glucose/ribitol dehydrogenase family signatur…
HTD2	Monodopsis C141	Monodopsis_C141_contig_26_g130600.t1	HTD2_HUMAN Hydroxyacyl-thioester dehydratase type 2, mitochondrial OS=Homo sapiens OX=9606 GN=HTD2 PE=1 SV=1	Pfam:PF01575,MaoC like domain:IPR002539,MaoC-like domain
	Vischeria C74	Vischeria_C74_contig_5_g34720.t1	HTD2_HUMAN Hydroxyacyl-thioester dehydratase type 2, mitochondrial OS=Homo sapiens OX=9606 GN=HTD2 PE=1 SV=1	Pfam:PF01575,MaoC like domain:IPR002539,MaoC-like domain
	Vischeria cf. polyphem	Eup17782	HTD2_HUMAN Hydroxyacyl-thioester dehydratase type 2, mitochondrial OS=Homo sapiens GN=HTD2 PE=1 SV=1	Pfam:PF01575,MaoC like domain:IPR002539,MaoC-like domain
	Vischeria cf. polyphem	Eup05162	HTD2_HUMAN Hydroxyacyl-thioester dehydratase type 2, mitochondrial OS=Homo sapiens GN=HTD2 PE=1 SV=1	Pfam:PF01575,MaoC like domain:IPR002539,MaoC-like domain
	Ectocarpus silliculosus	rna6141	HTD2_HUMAN Hydroxyacyl-thioester dehydratase type 2, mitochondrial OS=Homo sapiens GN=HTD2 PE=1 SV=1	Pfam:PF01575,MaoC like domain:IPR002539,MaoC-like domain
	Nannochloropsis oceanica_CCMP1779	3199-mRNA-1	HTD2_HUMAN Hydroxyacyl-thioester dehydratase type 2, mitochondrial OS=Homo sapiens GN=HTD2 PE=1 SV=1	Pfam:PF01575,MaoC like domain:IPR002539,MaoC-like domain
	Phaeodactylum tricornutum	rna3094	HTD2_HUMAN Hydroxyacyl-thioester dehydratase type 2, mitochondrial OS=Homo sapiens GN=HTD2 PE=1 SV=1	Pfam:PF01575,MaoC like domain:IPR002539,MaoC-like domain
	Saccharina japonica	SJ04769	HTD2_HUMAN Hydroxyacyl-thioester dehydratase type 2, mitochondrial OS=Homo sapiens GN=HTD2 PE=1 SV=1	Pfam:PF01575,MaoC like domain:IPR002539,MaoC-like domain
	Thalassiosira pseudonana	rna6696	HTD2_HUMAN Hydroxyacyl-thioester dehydratase type 2, mitochondrial OS=Homo sapiens GN=HTD2 PE=1 SV=1	Pfam:PF01575,MaoC like domain:IPR002539,MaoC-like domain
	Vischeria stellata	Vis03439	HTD2_HUMAN Hydroxyacyl-thioester dehydratase type 2, mitochondrial OS=Homo sapiens GN=HTD2 PE=1 SV=1	Pfam:PF01575,MaoC like domain:IPR002539,MaoC-like domain
	Vischeria stellata	Vis07856	HTD2_HUMAN Hydroxyacyl-thioester dehydratase type 2, mitochondrial OS=Homo sapiens GN=HTD2 PE=1 SV=1	Pfam:PF01575,MaoC like domain:IPR002539,MaoC-like domain
	Vischeria stellata	Vis11207	HTD2_HUMAN Hydroxyacyl-thioester dehydratase type 2, mitochondrial OS=Homo sapiens GN=HTD2 PE=1 SV=1	Pfam:PF01575,MaoC like domain:IPR002539,MaoC-like domain
MECR	Monodopsis C141	Monodopsis_C141_contig_30_g139140.t1	MECR_DICDI Enoyl-[acyl-carrier-protein] reductase, mitochondrial OS=Dictyostelium discoideum OX=44689 GN=mecr PE=3 SV=1	SMART:SM00829,:IPR020843,Polyketide synthase, enoylreductase domain; Pfam:PF08240,Alcohol dehydrogenase GroES-like domain:IPR013154,Alcohol dehydrogenase, N-terminal
	Monodopsis C73	Monodopsis_C73_contig_28_g143790.t1	MECR_DICDI Enoyl-[acyl-carrier-protein] reductase, mitochondrial OS=Dictyostelium discoideum OX=44689 GN=mecr PE=3 SV=1	SMART:SM00829,:IPR020843,Polyketide synthase, enoylreductase domain; Pfam:PF08240,Alcohol dehydrogenase GroES-like domain:IPR013154,Alcohol dehydrogenase, N-terminal
	Vischeria C74	Vischeria_C74_contig_8_g63150.t1	MECR_DICDI Enoyl-[acyl-carrier-protein] reductase, mitochondrial OS=Dictyostelium discoideum OX=44689 GN=mecr PE=3 SV=1	Pfam:PF08240,Alcohol dehydrogenase GroES-like domain:IPR013154,Alcohol dehydrogenase, N-terminal; SMART:SM00829,:IPR020843,Polyketide synthase, enoylreductase domain
	Vischeria cf. polyphem	Eup15721	MECR_DICDI Enoyl-[acyl-carrier-protein] reductase, mitochondrial OS=Dictyostelium discoideum GN=mecr PE=3 SV=1	SMART:SM00829,Enoylreductase:IPR020843,Polyketide synthase, enoylreductase domain; Pfam:PF08240,Alcohol dehydrogenase GroES-like domain:IPR013154,Alcohol dehydrogenase, N-terminal; PANTHER:PTHR11695,:IPR002085,Alcohol dehydrogenase superfamily, zinc-type
	Vischeria cf. polyphem	Eup09845	MECR_DICDI Enoyl-[acyl-carrier-protein] reductase, mitochondrial OS=Dictyostelium discoideum GN=mecr PE=3 SV=1	Pfam:PF08240,Alcohol dehydrogenase GroES-like domain:IPR013154,Alcohol dehydrogenase, N-terminal; SMART:SM00829,Enoylreductase:IPR020843,Polyketide synthase, enoylreductase domain; PANTHER:PTHR11695,:IPR002085,Alcohol dehydrogenase superfamily, zinc-type
	Ectocarpus silliculosus	rna7962	MECR_DANRE Enoyl-[acyl-carrier-protein] reductase, mitochondrial OS=Danio rerio GN=mecr PE=2 SV=2	Pfam:PF00107,Zinc-binding dehydrogenase:IPR013149,Alcohol dehydrogenase, C-terminal; PANTHER:PTHR11695,:IPR002085,Alcohol dehydrogenase superfamily, zinc-type; Pfam:PF08240,Alcohol dehydrogenase GroES-like domain:IPR013154,Alcohol dehydrogenase, N-terminal; SMART:SM00829,Enoylreductase:IPR020843,Polyketide synthase, enoylreductase domain
	Nannochloropsis gaditana_B-31	Naga_100016g22.1	MECR_DICDI Enoyl-[acyl-carrier-protein] reductase, mitochondrial OS=Dictyostelium discoideum GN=mecr PE=3 SV=1	PANTHER:PTHR11695,:IPR002085,Alcohol dehydrogenase superfamily, zinc-type; SMART:SM00829,Enoylreductase:IPR020843,Polyketide synthase, enoylreductase domain
	Nannochloropsis oceanica_CCMP1779	10010-mRNA-1	MECR_DICDI Enoyl-[acyl-carrier-protein] reductase, mitochondrial OS=Dictyostelium discoideum GN=mecr PE=3 SV=1	PANTHER:PTHR11695,:IPR002085,Alcohol dehydrogenase superfamily, zinc-type; SMART:SM00829,Enoylreductase:IPR020843,Polyketide synthase, enoylreductase domain
	Phaeodactylum tricornutum	rna2031	MECR_DANRE Enoyl-[acyl-carrier-protein] reductase, mitochondrial OS=Danio rerio GN=mecr PE=2 SV=2	PANTHER:PTHR11695,:IPR002085,Alcohol dehydrogenase superfamily, zinc-type
	Phaeodactylum tricornutum	rna7685	MECR_BOVIN Enoyl-[acyl-carrier-protein] reductase, mitochondrial OS=Bos taurus GN=MECR PE=1 SV=1	Pfam:PF08240,Alcohol dehydrogenase GroES-like domain:IPR013154,Alcohol dehydrogenase, N-terminal; PANTHER:PTHR11695,:IPR002085,Alcohol dehydrogenase superfamily, zinc-type; Pfam:PF00107,Zinc-binding dehydrogenase:IPR013149,Alcohol dehydrogenase, C-terminal; SMART:SM00829,Enoylreductase:IPR020843,Polyketide synthase, enoylreductase domain
	Saccharina japonica	SJ08543	MECR_RAT Enoyl-[acyl-carrier-protein] reductase, mitochondrial OS=Rattus norvegicus GN=Mecr PE=1 SV=1	SMART:SM00829,Enoylreductase:IPR020843,Polyketide synthase, enoylreductase domain; PANTHER:PTHR11695,:IPR002085,Alcohol dehydrogenase superfamily, zinc-type; Pfam:PF08240,Alcohol dehydrogenase GroES-like domain:IPR013154,Alcohol dehydrogenase, N-terminal; Pfam:PF00107,Zinc-binding dehydrogenase:IPR013149,Alcohol dehydrogenase, C-terminal
	Vischeria stellata	Vis00522	MECR_RAT Enoyl-[acyl-carrier-protein] reductase, mitochondrial OS=Rattus norvegicus GN=Mecr PE=1 SV=1	Pfam:PF08240,Alcohol dehydrogenase GroES-like domain:IPR013154,Alcohol dehydrogenase, N-terminal
	Vischeria stellata	Vis12108	MECR_DICDI Enoyl-[acyl-carrier-protein] reductase, mitochondrial OS=Dictyostelium discoideum GN=mecr PE=3 SV=1	Pfam:PF08240,Alcohol dehydrogenase GroES-like domain:IPR013154,Alcohol dehydrogenase, N-terminal
ACCase	Monodopsis C141	Monodopsis_C141_contig_15_g93670.t1	ACAC_CHICK Acetyl-CoA carboxylase OS=Gallus gallus OX=9031 GN=ACAC PE=1 SV=1	Pfam:PF02785,Biotin carboxylase C-terminal domain:IPR005482,Biotin carboxylase, C-terminal; Pfam:PF01039,Carboxyl transferase domain:IPR034733,Acetyl-CoA carboxylase; Pfam:PF00289,Biotin carboxylase, N-terminal domain:IPR005481,Biotin carboxylase-like, N-terminal domain; ProSiteProfiles:PS50975,ATP-grasp fold profile.:IPR011761,ATP-grasp fold; Pfam:PF08326,Acetyl-CoA carboxylase, central region:I…
	Monodopsis C141	Monodopsis_C141_contig_23_g121810.t1	ACAC_SCHPO Acetyl-CoA carboxylase OS=Schizosaccharomyces pombe (strain 972 / ATCC 24843) OX=284812 GN=cut6 PE=1 SV=2	ProSiteProfiles:PS50989,Acetyl-coenzyme A (CoA) carboxyltransferase C-terminal domain profile.:IPR011763,Acetyl-coenzyme A carboxyltransferase, C-terminal; Pfam:PF00364,Biotin-requiring enzyme:IPR000089,Biotin/lipoyl attachment; ProSitePatterns:PS00188,Biotin-requiring enzymes attachment site.:IPR001882,Biotin-binding site; SMART:SM00878,:IPR005482,Biotin carboxylase, C-terminal; ProSitePatterns:…
	Monodopsis C73	Monodopsis_C73_contig_23_g129710.t1	ACAC_CHICK Acetyl-CoA carboxylase OS=Gallus gallus OX=9031 GN=ACAC PE=1 SV=1	ProSiteProfiles:PS50975,ATP-grasp fold profile.:IPR011761,ATP-grasp fold; Pfam:PF08326,Acetyl-CoA carboxylase, central region:IPR013537,Acetyl-CoA carboxylase, central domain; Pfam:PF02786,Carbamoyl-phosphate synthase L chain, ATP binding domain:IPR005479,Carbamoyl-phosphate synthetase large subunit-like, ATP-binding domain; ProSiteProfiles:PS50979,Biotin carboxylation domain profile.:IPR011764,B…
	Monodopsis C73	Monodopsis_C73_contig_4_g29750.t1	HFA1_YEAS1 Acetyl-CoA carboxylase, mitochondrial OS=Saccharomyces cerevisiae (strain RM11-1a) OX=285006 GN=HFA1 PE=3 SV=2	ProSitePatterns:PS00188,Biotin-requiring enzymes attachment site.:IPR001882,Biotin-binding site; ProSitePatterns:PS00867,Carbamoyl-phosphate synthase subdomain signature 2.:IPR005479,Carbamoyl-phosphate synthetase large subunit-like, ATP-binding domain; ProSiteProfiles:PS50980,Acetyl-coenzyme A (CoA) carboxyltransferase N-terminal domain profile.:IPR011762,Acetyl-coenzyme A carboxyltransferase, N…
	Vischeria C74	Vischeria_C74_contig_4_g30940.t1	ACAC_CHICK Acetyl-CoA carboxylase OS=Gallus gallus OX=9031 GN=ACAC PE=1 SV=1	Pfam:PF08326,Acetyl-CoA carboxylase, central region:IPR013537,Acetyl-CoA carboxylase, central domain; ProSiteProfiles:PS50975,ATP-grasp fold profile.:IPR011761,ATP-grasp fold; SMART:SM00878,:IPR005482,Biotin carboxylase, C-terminal; Pfam:PF01039,Carboxyl transferase domain:IPR034733,Acetyl-CoA carboxylase; Pfam:PF00364,Biotin-requiring enzyme:IPR000089,Biotin/lipoyl attachment; ProSiteProfiles:PS…
	Vischeria C74	Vischeria_C74_contig_6_g51730.t1	ACC2_ARATH Acetyl-CoA carboxylase 2 OS=Arabidopsis thaliana OX=3702 GN=ACC2 PE=2 SV=1	Pfam:PF08326,Acetyl-CoA carboxylase, central region:IPR013537,Acetyl-CoA carboxylase, central domain; ProSitePatterns:PS00188,Biotin-requiring enzymes attachment site.:IPR001882,Biotin-binding site; ProSiteProfiles:PS50975,ATP-grasp fold profile.:IPR011761,ATP-grasp fold; SMART:SM00878,:IPR005482,Biotin carboxylase, C-terminal; ProSitePatterns:PS00866,Carbamoyl-phosphate synthase subdomain signat…
	Vischeria cf. polyphem	Eup13104	ACAC_CHICK Acetyl-CoA carboxylase OS=Gallus gallus GN=ACAC PE=1 SV=1	ProSitePatterns:PS00866,Carbamoyl-phosphate synthase subdomain signature 1.:IPR005479,Carbamoyl-phosphate synthetase large subunit-like, ATP-binding domain; Pfam:PF08326,Acetyl-CoA carboxylase, central region:IPR013537,Acetyl-CoA carboxylase, central domain; Pfam:PF08326,Acetyl-CoA carboxylase, central region:IPR013537,Acetyl-CoA carboxylase, central domain; Pfam:PF08326,Acetyl-CoA carboxylase, c…
	Vischeria cf. polyphem	Eup06767	ACAC_DICDI Acetyl-CoA carboxylase OS=Dictyostelium discoideum GN=accA PE=3 SV=1	Pfam:PF00289,Carbamoyl-phosphate synthase L chain, N-terminal domain:IPR005481,Biotin carboxylase-like, N-terminal domain; Pfam:PF02785,Biotin carboxylase C-terminal domain:IPR005482,Biotin carboxylase, C-terminal; ProSitePatterns:PS00866,Carbamoyl-phosphate synthase subdomain signature 1.:IPR005479,Carbamoyl-phosphate synthetase large subunit-like, ATP-binding domain; ProSitePatterns:PS00188,Bio…
	Vischeria cf. polyphem	Eup00400	ACAC_DICDI Acetyl-CoA carboxylase OS=Dictyostelium discoideum GN=accA PE=3 SV=1	ProSitePatterns:PS00867,Carbamoyl-phosphate synthase subdomain signature 2.:IPR005479,Carbamoyl-phosphate synthetase large subunit-like, ATP-binding domain; ProSiteProfiles:PS50975,ATP-grasp fold profile.:IPR011761,ATP-grasp fold; ProSiteProfiles:PS50979,Biotin carboxylation domain profile.:IPR011764,Biotin carboxylation domain; Pfam:PF00364,Biotin-requiring enzyme:IPR000089,Biotin/lipoyl attachm…
	Ectocarpus silliculosus	rna3410	ACACB_MOUSE Acetyl-CoA carboxylase 2 OS=Mus musculus GN=Acacb PE=1 SV=1	Pfam:PF01039,Carboxyl transferase domain:IPR000022,Carboxyl transferase; ProSiteProfiles:PS50989,Acetyl-coenzyme A carboxyltransferase domain C-terminal region profile.:IPR011763,Acetyl-coenzyme A carboxyltransferase, C-terminal
	Ectocarpus silliculosus	rna3411	ACAC_DICDI Acetyl-CoA carboxylase OS=Dictyostelium discoideum GN=accA PE=3 SV=1	ProSiteProfiles:PS50989,Acetyl-coenzyme A carboxyltransferase domain C-terminal region profile.:IPR011763,Acetyl-coenzyme A carboxyltransferase, C-terminal; Pfam:PF01039,Carboxyl transferase domain:IPR000022,Carboxyl transferase
	Ectocarpus silliculosus	rna3450	ACAC_DICDI Acetyl-CoA carboxylase OS=Dictyostelium discoideum GN=accA PE=3 SV=1	Pfam:PF00289,Carbamoyl-phosphate synthase L chain, N-terminal domain:IPR005481,Biotin carboxylase-like, N-terminal domain; Pfam:PF08326,Acetyl-CoA carboxylase, central region:IPR013537,Acetyl-CoA carboxylase, central domain; Pfam:PF08326,Acetyl-CoA carboxylase, central region:IPR013537,Acetyl-CoA carboxylase, central domain; Pfam:PF08326,Acetyl-CoA carboxylase, central region:IPR013537,Acetyl-CoA…
	Ectocarpus silliculosus	rna12298	ACAC_CHICK Acetyl-CoA carboxylase OS=Gallus gallus GN=ACAC PE=1 SV=1	Pfam:PF01039,Carboxyl transferase domain:IPR000022,Carboxyl transferase; ProSiteProfiles:PS50980,Acetyl-coenzyme A carboxyltransferase domain N-terminal region profile.:IPR011762,Acetyl-coenzyme A carboxyltransferase, N-terminal; Pfam:PF08326,Acetyl-CoA carboxylase, central region:IPR013537,Acetyl-CoA carboxylase, central domain; ProSiteProfiles:PS50989,Acetyl-coenzyme A carboxyltransferase domai…
	Ectocarpus silliculosus	rna14780	ACAC_DICDI Acetyl-CoA carboxylase OS=Dictyostelium discoideum GN=accA PE=3 SV=1	Pfam:PF00289,Carbamoyl-phosphate synthase L chain, N-terminal domain:IPR005481,Biotin carboxylase-like, N-terminal domain; ProSitePatterns:PS00867,Carbamoyl-phosphate synthase subdomain signature 2.:IPR005479,Carbamoyl-phosphate synthetase large subunit-like, ATP-binding domain; Pfam:PF02785,Biotin carboxylase C-terminal domain:IPR005482,Biotin carboxylase, C-terminal; Pfam:PF00364,Biotin-requiri…
	Nannochloropsis gaditana_B-31	Naga_100605g1.1	ACAC_SCHPO Acetyl-CoA carboxylase OS=Schizosaccharomyces pombe (strain 972 / ATCC 24843) GN=cut6 PE=1 SV=2	ProSiteProfiles:PS50980,Acetyl-coenzyme A carboxyltransferase domain N-terminal region profile.:IPR011762,Acetyl-coenzyme A carboxyltransferase, N-terminal; Pfam:PF01039,Carboxyl transferase domain:IPR000022,Carboxyl transferase; ProSiteProfiles:PS50989,Acetyl-coenzyme A carboxyltransferase domain C-terminal region profile.:IPR011763,Acetyl-coenzyme A carboxyltransferase, C-terminal
	Nannochloropsis gaditana_B-31	Naga_101049g3.1	ACAC_CHICK Acetyl-CoA carboxylase OS=Gallus gallus GN=ACAC PE=1 SV=1	ProSiteProfiles:PS50989,Acetyl-coenzyme A carboxyltransferase domain C-terminal region profile.:IPR011763,Acetyl-coenzyme A carboxyltransferase, C-terminal; Pfam:PF01039,Carboxyl transferase domain:IPR000022,Carboxyl transferase
	Nannochloropsis oceanica_CCMP1779	4775-mRNA-1	ACACA_RAT Acetyl-CoA carboxylase 1 OS=Rattus norvegicus GN=Acaca PE=1 SV=1	Pfam:PF02786,Carbamoyl-phosphate synthase L chain, ATP binding domain:IPR005479,Carbamoyl-phosphate synthetase large subunit-like, ATP-binding domain
	Nannochloropsis oceanica_CCMP1779	5726-mRNA-1	ACAC_DICDI Acetyl-CoA carboxylase OS=Dictyostelium discoideum GN=accA PE=3 SV=1	ProSiteProfiles:PS51318,Twin arginine translocation (Tat) signal profile.:IPR006311,Twin-arginine translocation pathway, signal sequence
	Nannochloropsis oceanica_CCMP1779	7618-mRNA-1	ACACB_MOUSE Acetyl-CoA carboxylase 2 OS=Mus musculus GN=Acacb PE=1 SV=1	ProSiteProfiles:PS50989,Acetyl-coenzyme A carboxyltransferase domain C-terminal region profile.:IPR011763,Acetyl-coenzyme A carboxyltransferase, C-terminal; Pfam:PF01039,Carboxyl transferase domain:IPR000022,Carboxyl transferase
	Nannochloropsis oceanica_CCMP1779	9552-mRNA-1	ACAC_CHICK Acetyl-CoA carboxylase OS=Gallus gallus GN=ACAC PE=1 SV=1	ProSiteProfiles:PS50989,Acetyl-coenzyme A carboxyltransferase domain C-terminal region profile.:IPR011763,Acetyl-coenzyme A carboxyltransferase, C-terminal; Pfam:PF01039,Carboxyl transferase domain:IPR000022,Carboxyl transferase
	Nannochloropsis oceanica_CCMP1779	11746-mRNA-1	ACACB_HUMAN Acetyl-CoA carboxylase 2 OS=Homo sapiens GN=ACACB PE=1 SV=3	ProSiteProfiles:PS50980,Acetyl-coenzyme A carboxyltransferase domain N-terminal region profile.:IPR011762,Acetyl-coenzyme A carboxyltransferase, N-terminal; ProSiteProfiles:PS50989,Acetyl-coenzyme A carboxyltransferase domain C-terminal region profile.:IPR011763,Acetyl-coenzyme A carboxyltransferase, C-terminal; Pfam:PF01039,Carboxyl transferase domain:IPR000022,Carboxyl transferase
	Nannochloropsis oceanica_CCMP1779	2365-mRNA-1	ACAC_YEAST Acetyl-CoA carboxylase OS=Saccharomyces cerevisiae (strain ATCC 204508 / S288c) GN=ACC1 PE=1 SV=2	Pfam:PF08326,Acetyl-CoA carboxylase, central region:IPR013537,Acetyl-CoA carboxylase, central domain
	Nannochloropsis oceanica_CCMP1779	1477-mRNA-1	ACAC_SCHPO Acetyl-CoA carboxylase OS=Schizosaccharomyces pombe (strain 972 / ATCC 24843) GN=cut6 PE=1 SV=2	PANTHER:PTHR11082,:IPR001269,tRNA-dihydrouridine synthase; Pfam:PF01207,Dihydrouridine synthase (Dus):IPR001269,tRNA-dihydrouridine synthase
	Phaeodactylum tricornutum	rna7539	ACACB_MOUSE Acetyl-CoA carboxylase 2 OS=Mus musculus GN=Acacb PE=1 SV=1	Pfam:PF02785,Biotin carboxylase C-terminal domain:IPR005482,Biotin carboxylase, C-terminal; Pfam:PF01039,Carboxyl transferase domain:IPR000022,Carboxyl transferase; Pfam:PF02786,Carbamoyl-phosphate synthase L chain, ATP binding domain:IPR005479,Carbamoyl-phosphate synthetase large subunit-like, ATP-binding domain; Pfam:PF00289,Carbamoyl-phosphate synthase L chain, N-terminal domain:IPR005481,Biot…
	Phaeodactylum tricornutum	rna9868	ACAC_CHICK Acetyl-CoA carboxylase OS=Gallus gallus GN=ACAC PE=1 SV=1	Pfam:PF08326,Acetyl-CoA carboxylase, central region:IPR013537,Acetyl-CoA carboxylase, central domain; ProSiteProfiles:PS50979,Biotin carboxylation domain profile.:IPR011764,Biotin carboxylation domain; Pfam:PF01039,Carboxyl transferase domain:IPR000022,Carboxyl transferase; ProSitePatterns:PS00867,Carbamoyl-phosphate synthase subdomain signature 2.:IPR005479,Carbamoyl-phosphate synthetase large s…
	Saccharina japonica	SJ06726	ACAC_CHICK Acetyl-CoA carboxylase OS=Gallus gallus GN=ACAC PE=1 SV=1	ProSitePatterns:PS00867,Carbamoyl-phosphate synthase subdomain signature 2.:IPR005479,Carbamoyl-phosphate synthetase large subunit-like, ATP-binding domain; ProSitePatterns:PS00188,Biotin-requiring enzymes attachment site.:IPR001882,Biotin-binding site; Pfam:PF02785,Biotin carboxylase C-terminal domain:IPR005482,Biotin carboxylase, C-terminal; ProSiteProfiles:PS50968,Biotinyl/lipoyl domain profil…
	Saccharina japonica	SJ14529	ACACA_MOUSE Acetyl-CoA carboxylase 1 OS=Mus musculus GN=Acaca PE=1 SV=1	Pfam:PF00364,Biotin-requiring enzyme:IPR000089,Biotin/lipoyl attachment; Pfam:PF01039,Carboxyl transferase domain:IPR000022,Carboxyl transferase; Pfam:PF08326,Acetyl-CoA carboxylase, central region:IPR013537,Acetyl-CoA carboxylase, central domain; Pfam:PF08326,Acetyl-CoA carboxylase, central region:IPR013537,Acetyl-CoA carboxylase, central domain; Pfam:PF08326,Acetyl-CoA carboxylase, central regi…
	Saccharina japonica	SJ14528	ACAC_YEAST Acetyl-CoA carboxylase OS=Saccharomyces cerevisiae (strain ATCC 204508 / S288c) GN=ACC1 PE=1 SV=2	ProSiteProfiles:PS50975,ATP-grasp fold profile.:IPR011761,ATP-grasp fold; SMART:SM00878,Biotin carboxylase C-terminal domain:IPR005482,Biotin carboxylase, C-terminal; ProSiteProfiles:PS50979,Biotin carboxylation domain profile.:IPR011764,Biotin carboxylation domain; Pfam:PF02785,Biotin carboxylase C-terminal domain:IPR005482,Biotin carboxylase, C-terminal; ProSitePatterns:PS00867,Carbamoyl-phosph…
	Saccharina japonica	SJ17987	ACAC_DICDI Acetyl-CoA carboxylase OS=Dictyostelium discoideum GN=accA PE=3 SV=1	Pfam:PF08326,Acetyl-CoA carboxylase, central region:IPR013537,Acetyl-CoA carboxylase, central domain
	Thalassiosira pseudonana	rna1927	ACAC_DICDI Acetyl-CoA carboxylase OS=Dictyostelium discoideum GN=accA PE=3 SV=1	ProSiteProfiles:PS50989,Acetyl-coenzyme A carboxyltransferase domain C-terminal region profile.:IPR011763,Acetyl-coenzyme A carboxyltransferase, C-terminal; SMART:SM00878,Biotin carboxylase C-terminal domain:IPR005482,Biotin carboxylase, C-terminal; Pfam:PF08326,Acetyl-CoA carboxylase, central region:IPR013537,Acetyl-CoA carboxylase, central domain; ProSiteProfiles:PS50980,Acetyl-coenzyme A carbo…
	Thalassiosira pseudonana	rna5902	ACAC_CHICK Acetyl-CoA carboxylase OS=Gallus gallus GN=ACAC PE=1 SV=1	ProSitePatterns:PS00188,Biotin-requiring enzymes attachment site.:IPR001882,Biotin-binding site; ProSiteProfiles:PS50989,Acetyl-coenzyme A carboxyltransferase domain C-terminal region profile.:IPR011763,Acetyl-coenzyme A carboxyltransferase, C-terminal; Pfam:PF01039,Carboxyl transferase domain:IPR000022,Carboxyl transferase; Pfam:PF02786,Carbamoyl-phosphate synthase L chain, ATP binding domain:IP…
	Vischeria stellata	Vis01057	ACAC_DICDI Acetyl-CoA carboxylase OS=Dictyostelium discoideum GN=accA PE=3 SV=1	Pfam:PF00289,Biotin carboxylase, N-terminal domain:IPR005481,Biotin carboxylase-like, N-terminal domain; Pfam:PF02785,Biotin carboxylase C-terminal domain:IPR005482,Biotin carboxylase, C-terminal; Pfam:PF02786,Carbamoyl-phosphate synthase L chain, ATP binding domain:IPR005479,Carbamoyl-phosphate synthetase large subunit-like, ATP-binding domain; ProSiteProfiles:PS50975,ATP-grasp fold profile.:IPR…
	Vischeria stellata	Vis10309	ACACB_HUMAN Acetyl-CoA carboxylase 2 OS=Homo sapiens GN=ACACB PE=1 SV=3	Pfam:PF00364,Biotin-requiring enzyme:IPR000089,Biotin/lipoyl attachment; Pfam:PF01039,Carboxyl transferase domain:IPR034733,Acetyl-CoA carboxylase; Pfam:PF02786,Carbamoyl-phosphate synthase L chain, ATP binding domain:IPR005479,Carbamoyl-phosphate synthetase large subunit-like, ATP-binding domain; Pfam:PF02785,Biotin carboxylase C-terminal domain:IPR005482,Biotin carboxylase, C-terminal; Pfam:PF0…
KAS	Monodopsis C141	Monodopsis_C141_contig_2_g14230.t1	KASC1_ARATH 3-oxoacyl-[acyl-carrier-protein] synthase I, chloroplastic OS=Arabidopsis thaliana OX=3702 GN=KAS1 PE=1 SV=2	SMART:SM00825,Beta-ketoacyl synthase:IPR020841,Polyketide synthase, beta-ketoacyl synthase domain; ProSitePatterns:PS00606,Beta-ketoacyl synthases active site.:IPR018201,Beta-ketoacyl synthase, active site; Pfam:PF00109,Beta-ketoacyl synthase, N-terminal domain:IPR014030,Beta-ketoacyl synthase, N-terminal; Pfam:PF02801,Beta-ketoacyl synthase, C-terminal domain:IPR014031,Beta-ketoacyl synthase, C-…
	Monodopsis C141	Monodopsis_C141_contig_32_g143070.t1	KASC1_ARATH 3-oxoacyl-[acyl-carrier-protein] synthase I, chloroplastic OS=Arabidopsis thaliana OX=3702 GN=KAS1 PE=1 SV=2	SMART:SM00825,Beta-ketoacyl synthase:IPR020841,Polyketide synthase, beta-ketoacyl synthase domain; Pfam:PF00109,Beta-ketoacyl synthase, N-terminal domain:IPR014030,Beta-ketoacyl synthase, N-terminal; Pfam:PF02801,Beta-ketoacyl synthase, C-terminal domain:IPR014031,Beta-ketoacyl synthase, C-terminal
	Monodopsis C141	Monodopsis_C141_contig_32_g143080.t1	FABH_SPIOL 3-oxoacyl-[acyl-carrier-protein] synthase III, chloroplastic OS=Spinacia oleracea OX=3562 PE=1 SV=1	Pfam:PF08545,3-Oxoacyl-[acyl-carrier-protein (ACP)] synthase III:IPR013751,3-Oxoacyl-[acyl-carrier-protein (ACP)] synthase III; Pfam:PF08541,3-Oxoacyl-[acyl-carrier-protein (ACP)] synthase III C terminal:IPR013747,3-Oxoacyl-[acyl-carrier-protein (ACP)] synthase III, C-terminal
	Monodopsis C73	Monodopsis_C73_contig_1_g09770.t1	FABH_SPIOL 3-oxoacyl-[acyl-carrier-protein] synthase III, chloroplastic OS=Spinacia oleracea OX=3562 PE=1 SV=1	Pfam:PF08545,3-Oxoacyl-[acyl-carrier-protein (ACP)] synthase III:IPR013751,3-Oxoacyl-[acyl-carrier-protein (ACP)] synthase III; Pfam:PF08541,3-Oxoacyl-[acyl-carrier-protein (ACP)] synthase III C terminal:IPR013747,3-Oxoacyl-[acyl-carrier-protein (ACP)] synthase III, C-terminal
	Monodopsis C73	Monodopsis_C73_contig_22_g127130.t1	KASC1_ARATH 3-oxoacyl-[acyl-carrier-protein] synthase I, chloroplastic OS=Arabidopsis thaliana OX=3702 GN=KAS1 PE=1 SV=2	SMART:SM00825,Beta-ketoacyl synthase:IPR020841,Polyketide synthase, beta-ketoacyl synthase domain; Pfam:PF00109,Beta-ketoacyl synthase, N-terminal domain:IPR014030,Beta-ketoacyl synthase, N-terminal; ProSitePatterns:PS00606,Beta-ketoacyl synthases active site.:IPR018201,Beta-ketoacyl synthase, active site; Pfam:PF02801,Beta-ketoacyl synthase, C-terminal domain:IPR014031,Beta-ketoacyl synthase, C-…
	Vischeria C74	Vischeria_C74_contig_21_g150210.t1	KASC1_ARATH 3-oxoacyl-[acyl-carrier-protein] synthase I, chloroplastic OS=Arabidopsis thaliana OX=3702 GN=KAS1 PE=1 SV=2	SMART:SM00825,Beta-ketoacyl synthase:IPR020841,Polyketide synthase, beta-ketoacyl synthase domain; ProSitePatterns:PS00606,Beta-ketoacyl synthases active site.:IPR018201,Beta-ketoacyl synthase, active site; Pfam:PF00109,Beta-ketoacyl synthase, N-terminal domain:IPR014030,Beta-ketoacyl synthase, N-terminal; Pfam:PF02801,Beta-ketoacyl synthase, C-terminal domain:IPR014031,Beta-ketoacyl synthase, C-…
	Vischeria C74	Vischeria_C74_contig_9_g74990.t1	FABH1_CUPWR 3-oxoacyl-[acyl-carrier-protein] synthase 3 A, chloroplastic OS=Cuphea wrightii OX=35942 GN=KAS3A PE=2 SV=2	Pfam:PF08541,3-Oxoacyl-[acyl-carrier-protein (ACP)] synthase III C terminal:IPR013747,3-Oxoacyl-[acyl-carrier-protein (ACP)] synthase III, C-terminal; Pfam:PF08545,3-Oxoacyl-[acyl-carrier-protein (ACP)] synthase III:IPR013751,3-Oxoacyl-[acyl-carrier-protein (ACP)] synthase III
	Vischeria cf. polyphem	Eup13954	KASC1_ARATH 3-oxoacyl-[acyl-carrier-protein] synthase I, chloroplastic OS=Arabidopsis thaliana GN=KAS1 PE=1 SV=2	Pfam:PF02801,Beta-ketoacyl synthase, C-terminal domain:IPR014031,Beta-ketoacyl synthase, C-terminal; SMART:SM00825,Beta-ketoacyl synthase:IPR020841,Polyketide synthase, beta-ketoacyl synthase domain; Pfam:PF00109,Beta-ketoacyl synthase, N-terminal domain:IPR014030,Beta-ketoacyl synthase, N-terminal; ProSitePatterns:PS00606,Beta-ketoacyl synthases active site.:IPR018201,Beta-ketoacyl synthase, act…
	Vischeria cf. polyphem	Eup15276	KASC1_ARATH 3-oxoacyl-[acyl-carrier-protein] synthase I, chloroplastic OS=Arabidopsis thaliana GN=KAS1 PE=1 SV=2	SMART:SM00825,Beta-ketoacyl synthase:IPR020841,Polyketide synthase, beta-ketoacyl synthase domain; ProSitePatterns:PS00606,Beta-ketoacyl synthases active site.:IPR018201,Beta-ketoacyl synthase, active site; Pfam:PF02801,Beta-ketoacyl synthase, C-terminal domain:IPR014031,Beta-ketoacyl synthase, C-terminal; Pfam:PF00109,Beta-ketoacyl synthase, N-terminal domain:IPR014030,Beta-ketoacyl synthase, N-…
	Vischeria cf. polyphem	Eup03088	FABH_GRATL 3-oxoacyl-[acyl-carrier-protein] synthase 3 OS=Gracilaria tenuistipitata var. liui GN=fabH PE=3 SV=1	Pfam:PF08541,3-Oxoacyl-[acyl-carrier-protein (ACP)] synthase III C terminal:IPR013747,3-Oxoacyl-[acyl-carrier-protein (ACP)] synthase III C-terminal; ProSitePatterns:PS00606,Beta-ketoacyl synthases active site.:IPR018201,Beta-ketoacyl synthase, active site; Pfam:PF08545,3-Oxoacyl-[acyl-carrier-protein (ACP)] synthase III:IPR013751,3-Oxoacyl-[acyl-carrier-protein (ACP)] synthase III
	Ectocarpus silliculosus	rna297	KASC1_ARATH 3-oxoacyl-[acyl-carrier-protein] synthase I, chloroplastic OS=Arabidopsis thaliana GN=KAS1 PE=1 SV=2	SMART:SM00825,Beta-ketoacyl synthase:IPR020841,Polyketide synthase, beta-ketoacyl synthase domain; Pfam:PF02801,Beta-ketoacyl synthase, C-terminal domain:IPR014031,Beta-ketoacyl synthase, C-terminal; ProSitePatterns:PS00606,Beta-ketoacyl synthases active site.:IPR018201,Beta-ketoacyl synthase, active site; Pfam:PF00109,Beta-ketoacyl synthase, N-terminal domain:IPR014030,Beta-ketoacyl synthase, N-…
	Ectocarpus silliculosus	rna11067	KASC1_ARATH 3-oxoacyl-[acyl-carrier-protein] synthase I, chloroplastic OS=Arabidopsis thaliana GN=KAS1 PE=1 SV=2	Pfam:PF02801,Beta-ketoacyl synthase, C-terminal domain:IPR014031,Beta-ketoacyl synthase, C-terminal; ProSitePatterns:PS00606,Beta-ketoacyl synthases active site.:IPR018201,Beta-ketoacyl synthase, active site; SMART:SM00825,Beta-ketoacyl synthase:IPR020841,Polyketide synthase, beta-ketoacyl synthase domain; Pfam:PF00109,Beta-ketoacyl synthase, N-terminal domain:IPR014030,Beta-ketoacyl synthase, N-…
	Ectocarpus silliculosus	rna11068	FABH_PORPU 3-oxoacyl-[acyl-carrier-protein] synthase 3 OS=Porphyra purpurea GN=fabH PE=3 SV=1	Pfam:PF08541,3-Oxoacyl-[acyl-carrier-protein (ACP)] synthase III C terminal:IPR013747,3-Oxoacyl-[acyl-carrier-protein (ACP)] synthase III C-terminal; Pfam:PF08545,3-Oxoacyl-[acyl-carrier-protein (ACP)] synthase III:IPR013751,3-Oxoacyl-[acyl-carrier-protein (ACP)] synthase III
	Nannochloropsis gaditana_B-31	Naga_100002g173.1	KASC1_ARATH 3-oxoacyl-[acyl-carrier-protein] synthase I, chloroplastic OS=Arabidopsis thaliana GN=KAS1 PE=1 SV=2	SMART:SM00825,Beta-ketoacyl synthase:IPR020841,Polyketide synthase, beta-ketoacyl synthase domain; Pfam:PF02801,Beta-ketoacyl synthase, C-terminal domain:IPR014031,Beta-ketoacyl synthase, C-terminal; ProSitePatterns:PS00606,Beta-ketoacyl synthases active site.:IPR018201,Beta-ketoacyl synthase, active site; Pfam:PF00109,Beta-ketoacyl synthase, N-terminal domain:IPR014030,Beta-ketoacyl synthase, N-…
	Nannochloropsis oceanica_CCMP1779	8497-mRNA-1	KASC1_ARATH 3-oxoacyl-[acyl-carrier-protein] synthase I, chloroplastic OS=Arabidopsis thaliana GN=KAS1 PE=1 SV=2	ProSitePatterns:PS00606,Beta-ketoacyl synthases active site.:IPR018201,Beta-ketoacyl synthase, active site; Pfam:PF00109,Beta-ketoacyl synthase, N-terminal domain:IPR014030,Beta-ketoacyl synthase, N-terminal
	Nannochloropsis oceanica_CCMP1779	2094-mRNA-1	FABH_GRATL 3-oxoacyl-[acyl-carrier-protein] synthase 3 OS=Gracilaria tenuistipitata var. liui GN=fabH PE=3 SV=1	Pfam:PF08545,3-Oxoacyl-[acyl-carrier-protein (ACP)] synthase III:IPR013751,3-Oxoacyl-[acyl-carrier-protein (ACP)] synthase III
	Phaeodactylum tricornutum	rna5864	KASC1_ARATH 3-oxoacyl-[acyl-carrier-protein] synthase I, chloroplastic OS=Arabidopsis thaliana GN=KAS1 PE=1 SV=2	Pfam:PF00109,Beta-ketoacyl synthase, N-terminal domain:IPR014030,Beta-ketoacyl synthase, N-terminal; SMART:SM00825,Beta-ketoacyl synthase:IPR020841,Polyketide synthase, beta-ketoacyl synthase domain; Pfam:PF02801,Beta-ketoacyl synthase, C-terminal domain:IPR014031,Beta-ketoacyl synthase, C-terminal; ProSitePatterns:PS00606,Beta-ketoacyl synthases active site.:IPR018201,Beta-ketoacyl synthase, act…
	Saccharina japonica	SJ00005	KASC2_ARATH 3-oxoacyl-[acyl-carrier-protein] synthase II, chloroplastic OS=Arabidopsis thaliana GN=KAS2 PE=1 SV=1	SMART:SM00825,Beta-ketoacyl synthase:IPR020841,Polyketide synthase, beta-ketoacyl synthase domain; Pfam:PF02801,Beta-ketoacyl synthase, C-terminal domain:IPR014031,Beta-ketoacyl synthase, C-terminal; Pfam:PF00109,Beta-ketoacyl synthase, N-terminal domain:IPR014030,Beta-ketoacyl synthase, N-terminal; Pfam:PF00109,Beta-ketoacyl synthase, N-terminal domain:IPR014030,Beta-ketoacyl synthase, N-terminal
	Saccharina japonica	SJ15983	FABH_PORPU 3-oxoacyl-[acyl-carrier-protein] synthase 3 OS=Porphyra purpurea GN=fabH PE=3 SV=1	Pfam:PF08541,3-Oxoacyl-[acyl-carrier-protein (ACP)] synthase III C terminal:IPR013747,3-Oxoacyl-[acyl-carrier-protein (ACP)] synthase III C-terminal; Pfam:PF08545,3-Oxoacyl-[acyl-carrier-protein (ACP)] synthase III:IPR013751,3-Oxoacyl-[acyl-carrier-protein (ACP)] synthase III
	Saccharina japonica	SJ15984	KASC1_ARATH 3-oxoacyl-[acyl-carrier-protein] synthase I, chloroplastic OS=Arabidopsis thaliana GN=KAS1 PE=1 SV=2	ProSitePatterns:PS00606,Beta-ketoacyl synthases active site.:IPR018201,Beta-ketoacyl synthase, active site; Pfam:PF00109,Beta-ketoacyl synthase, N-terminal domain:IPR014030,Beta-ketoacyl synthase, N-terminal; Pfam:PF02801,Beta-ketoacyl synthase, C-terminal domain:IPR014031,Beta-ketoacyl synthase, C-terminal; SMART:SM00825,Beta-ketoacyl synthase:IPR020841,Polyketide synthase, beta-ketoacyl synthas…
	Thalassiosira pseudonana	rna94	KASC1_HORVU 3-oxoacyl-[acyl-carrier-protein] synthase I, chloroplastic OS=Hordeum vulgare GN=KAS12 PE=1 SV=1	Pfam:PF00109,Beta-ketoacyl synthase, N-terminal domain:IPR014030,Beta-ketoacyl synthase, N-terminal
	Thalassiosira pseudonana	rna4160	KASC1_ARATH 3-oxoacyl-[acyl-carrier-protein] synthase I, chloroplastic OS=Arabidopsis thaliana GN=KAS1 PE=1 SV=2	ProSitePatterns:PS00098,Thiolases acyl-enzyme intermediate signature.:IPR020615,Thiolase, acyl-enzyme intermediate active site; SMART:SM00825,Beta-ketoacyl synthase:IPR020841,Polyketide synthase, beta-ketoacyl synthase domain; Pfam:PF02801,Beta-ketoacyl synthase, C-terminal domain:IPR014031,Beta-ketoacyl synthase, C-terminal; ProSitePatterns:PS00606,Beta-ketoacyl synthases active site.:IPR018201,…
	Thalassiosira pseudonana	rna5358	CEM1_YEAST 3-oxoacyl-[acyl-carrier-protein] synthase homolog OS=Saccharomyces cerevisiae (strain ATCC 204508 / S288c) GN=CEM1 PE=1 SV=1	Pfam:PF02801,Beta-ketoacyl synthase, C-terminal domain:IPR014031,Beta-ketoacyl synthase, C-terminal; SMART:SM00825,Beta-ketoacyl synthase:IPR020841,Polyketide synthase, beta-ketoacyl synthase domain; Pfam:PF00109,Beta-ketoacyl synthase, N-terminal domain:IPR014030,Beta-ketoacyl synthase, N-terminal
	Thalassiosira pseudonana	rna11252	FABH_ARATH 3-oxoacyl-[acyl-carrier-protein] synthase III, chloroplastic OS=Arabidopsis thaliana GN=At1g62640 PE=2 SV=2	Pfam:PF08545,3-Oxoacyl-[acyl-carrier-protein (ACP)] synthase III:IPR013751,3-Oxoacyl-[acyl-carrier-protein (ACP)] synthase III; Pfam:PF08541,3-Oxoacyl-[acyl-carrier-protein (ACP)] synthase III C terminal:IPR013747,3-Oxoacyl-[acyl-carrier-protein (ACP)] synthase III C-terminal
	Vischeria stellata	Vis00552	FABH_SPIOL 3-oxoacyl-[acyl-carrier-protein] synthase III, chloroplastic OS=Spinacia oleracea PE=1 SV=1	TIGRFAM:TIGR00747,fabH: 3-oxoacyl-[acyl-carrier-protein] synthase III:IPR004655,3-oxoacyl-[acyl-carrier-protein] synthase 3; Pfam:PF08541,3-Oxoacyl-[acyl-carrier-protein (ACP)] synthase III C terminal:IPR013747,3-Oxoacyl-[acyl-carrier-protein (ACP)] synthase III, C-terminal; Pfam:PF08545,3-Oxoacyl-[acyl-carrier-protein (ACP)] synthase III:IPR013751,3-Oxoacyl-[acyl-carrier-protein (ACP)] synthase …
	Vischeria stellata	Vis01536	KASC1_ARATH 3-oxoacyl-[acyl-carrier-protein] synthase I, chloroplastic OS=Arabidopsis thaliana GN=KAS1 PE=1 SV=2	TIGRFAM:TIGR03150,fabF: beta-ketoacyl-acyl-carrier-protein synthase II:IPR017568,3-oxoacyl-[acyl-carrier-protein] synthase 2; Pfam:PF00109,Beta-ketoacyl synthase, N-terminal domain:IPR014030,Beta-ketoacyl synthase, N-terminal; Pfam:PF02801,Beta-ketoacyl synthase, C-terminal domain:IPR014031,Beta-ketoacyl synthase, C-terminal
	Vischeria stellata	Vis07832	FABH_PORPU 3-oxoacyl-[acyl-carrier-protein] synthase 3 OS=Porphyra purpurea GN=fabH PE=3 SV=1	Pfam:PF08541,3-Oxoacyl-[acyl-carrier-protein (ACP)] synthase III C terminal:IPR013747,3-Oxoacyl-[acyl-carrier-protein (ACP)] synthase III, C-terminal; Pfam:PF08545,3-Oxoacyl-[acyl-carrier-protein (ACP)] synthase III:IPR013751,3-Oxoacyl-[acyl-carrier-protein (ACP)] synthase III
	Vischeria stellata	Vis08254	FABH_GRATL 3-oxoacyl-[acyl-carrier-protein] synthase 3 OS=Gracilaria tenuistipitata var. liui GN=fabH PE=3 SV=1	Pfam:PF08545,3-Oxoacyl-[acyl-carrier-protein (ACP)] synthase III:IPR013751,3-Oxoacyl-[acyl-carrier-protein (ACP)] synthase III; Pfam:PF08541,3-Oxoacyl-[acyl-carrier-protein (ACP)] synthase III C terminal:IPR013747,3-Oxoacyl-[acyl-carrier-protein (ACP)] synthase III, C-terminal; TIGRFAM:TIGR00747,fabH: 3-oxoacyl-[acyl-carrier-protein] synthase III:IPR004655,3-oxoacyl-[acyl-carrier-protein] synthas…
	Vischeria stellata	Vis09148	FABH_PORPU 3-oxoacyl-[acyl-carrier-protein] synthase 3 OS=Porphyra purpurea GN=fabH PE=3 SV=1	Pfam:PF08541,3-Oxoacyl-[acyl-carrier-protein (ACP)] synthase III C terminal:IPR013747,3-Oxoacyl-[acyl-carrier-protein (ACP)] synthase III, C-terminal; Pfam:PF08545,3-Oxoacyl-[acyl-carrier-protein (ACP)] synthase III:IPR013751,3-Oxoacyl-[acyl-carrier-protein (ACP)] synthase III; TIGRFAM:TIGR00747,fabH: 3-oxoacyl-[acyl-carrier-protein] synthase III:IPR004655,3-oxoacyl-[acyl-carrier-protein] synthas…
	Vischeria stellata	Vis09974	FABH_ARATH 3-oxoacyl-[acyl-carrier-protein] synthase III, chloroplastic OS=Arabidopsis thaliana GN=At1g62640 PE=2 SV=2	Pfam:PF08545,3-Oxoacyl-[acyl-carrier-protein (ACP)] synthase III:IPR013751,3-Oxoacyl-[acyl-carrier-protein (ACP)] synthase III; Pfam:PF08541,3-Oxoacyl-[acyl-carrier-protein (ACP)] synthase III C terminal:IPR013747,3-Oxoacyl-[acyl-carrier-protein (ACP)] synthase III, C-terminal
	Vischeria stellata	Vis10648	KASC1_ARATH 3-oxoacyl-[acyl-carrier-protein] synthase I, chloroplastic OS=Arabidopsis thaliana GN=KAS1 PE=1 SV=2	Pfam:PF02801,Beta-ketoacyl synthase, C-terminal domain:IPR014031,Beta-ketoacyl synthase, C-terminal; Pfam:PF00109,Beta-ketoacyl synthase, N-terminal domain:IPR014030,Beta-ketoacyl synthase, N-terminal; TIGRFAM:TIGR03150,fabF: beta-ketoacyl-acyl-carrier-protein synthase II:IPR017568,3-oxoacyl-[acyl-carrier-protein] synthase 2
	Vischeria stellata	Vis12274	FABH_ARATH 3-oxoacyl-[acyl-carrier-protein] synthase III, chloroplastic OS=Arabidopsis thaliana GN=At1g62640 PE=2 SV=2	Pfam:PF08541,3-Oxoacyl-[acyl-carrier-protein (ACP)] synthase III C terminal:IPR013747,3-Oxoacyl-[acyl-carrier-protein (ACP)] synthase III, C-terminal; TIGRFAM:TIGR00747,fabH: 3-oxoacyl-[acyl-carrier-protein] synthase III:IPR004655,3-oxoacyl-[acyl-carrier-protein] synthase 3; Pfam:PF08545,3-Oxoacyl-[acyl-carrier-protein (ACP)] synthase III:IPR013751,3-Oxoacyl-[acyl-carrier-protein (ACP)] synthase …
	Vischeria stellata	Vis12619	KASC1_HORVU 3-oxoacyl-[acyl-carrier-protein] synthase I, chloroplastic OS=Hordeum vulgare GN=KAS12 PE=1 SV=1	TIGRFAM:TIGR03150,fabF: beta-ketoacyl-acyl-carrier-protein synthase II:IPR017568,3-oxoacyl-[acyl-carrier-protein] synthase 2; Pfam:PF02801,Beta-ketoacyl synthase, C-terminal domain:IPR014031,Beta-ketoacyl synthase, C-terminal; Pfam:PF00109,Beta-ketoacyl synthase, N-terminal domain:IPR014030,Beta-ketoacyl synthase, N-terminal
KAR	Monodopsis C141	Monodopsis_C141_contig_1_g02370.t1	FABG3_BRANA 3-oxoacyl-[acyl-carrier-protein] reductase 3, chloroplastic OS=Brassica napus OX=3708 GN=bkr3 PE=2 SV=1	ProSitePatterns:PS00061,Short-chain dehydrogenases/reductases family signature.:IPR020904,Short-chain dehydrogenase/reductase, conserved site; PRINTS:PR00080,Short-chain dehydrogenase/reductase (SDR) superfamily signature:IPR002347,Short-chain dehydrogenase/reductase SDR; PRINTS:PR00080,Short-chain dehydrogenase/reductase (SDR) superfamily signature:IPR002347,Short-chain dehydrogenase/reductase S…
	Monodopsis C141	Monodopsis_C141_contig_1_g09950.t1	FABG_CUPLA 3-oxoacyl-[acyl-carrier-protein] reductase, chloroplastic OS=Cuphea lanceolata OX=3930 GN=CLKR27 PE=2 SV=1	PRINTS:PR00081,Glucose/ribitol dehydrogenase family signature:IPR002347,Short-chain dehydrogenase/reductase SDR; PRINTS:PR00081,Glucose/ribitol dehydrogenase family signature:IPR002347,Short-chain dehydrogenase/reductase SDR; PRINTS:PR00081,Glucose/ribitol dehydrogenase family signature:IPR002347,Short-chain dehydrogenase/reductase SDR; PRINTS:PR00081,Glucose/ribitol dehydrogenase family signatur…
	Monodopsis C141	Monodopsis_C141_contig_24_g123200.t1	FABG_CUPLA 3-oxoacyl-[acyl-carrier-protein] reductase, chloroplastic OS=Cuphea lanceolata OX=3930 GN=CLKR27 PE=2 SV=1	PRINTS:PR00081,Glucose/ribitol dehydrogenase family signature:IPR002347,Short-chain dehydrogenase/reductase SDR; PRINTS:PR00081,Glucose/ribitol dehydrogenase family signature:IPR002347,Short-chain dehydrogenase/reductase SDR; PRINTS:PR00081,Glucose/ribitol dehydrogenase family signature:IPR002347,Short-chain dehydrogenase/reductase SDR; PRINTS:PR00081,Glucose/ribitol dehydrogenase family signatur…
	Monodopsis C141	Monodopsis_C141_contig_6_g45480.t1	FABG2_BRANA 3-oxoacyl-[acyl-carrier-protein] reductase 2, chloroplastic OS=Brassica napus OX=3708 GN=bkr2 PE=2 SV=1	PRINTS:PR00080,Short-chain dehydrogenase/reductase (SDR) superfamily signature:IPR002347,Short-chain dehydrogenase/reductase SDR; PRINTS:PR00080,Short-chain dehydrogenase/reductase (SDR) superfamily signature:IPR002347,Short-chain dehydrogenase/reductase SDR; PRINTS:PR00080,Short-chain dehydrogenase/reductase (SDR) superfamily signature:IPR002347,Short-chain dehydrogenase/reductase SDR; ProSitePa…
	Monodopsis C73	Monodopsis_C73_contig_11_g78920.t1	FABG3_BRANA 3-oxoacyl-[acyl-carrier-protein] reductase 3, chloroplastic OS=Brassica napus OX=3708 GN=bkr3 PE=2 SV=1	PRINTS:PR00080,Short-chain dehydrogenase/reductase (SDR) superfamily signature:IPR002347,Short-chain dehydrogenase/reductase SDR; PRINTS:PR00080,Short-chain dehydrogenase/reductase (SDR) superfamily signature:IPR002347,Short-chain dehydrogenase/reductase SDR; PRINTS:PR00080,Short-chain dehydrogenase/reductase (SDR) superfamily signature:IPR002347,Short-chain dehydrogenase/reductase SDR; ProSitePa…
	Monodopsis C73	Monodopsis_C73_contig_14_g97300.t1	FABG2_BRANA 3-oxoacyl-[acyl-carrier-protein] reductase 2, chloroplastic OS=Brassica napus OX=3708 GN=bkr2 PE=2 SV=1	PRINTS:PR00081,Glucose/ribitol dehydrogenase family signature:IPR002347,Short-chain dehydrogenase/reductase SDR; PRINTS:PR00081,Glucose/ribitol dehydrogenase family signature:IPR002347,Short-chain dehydrogenase/reductase SDR; PRINTS:PR00081,Glucose/ribitol dehydrogenase family signature:IPR002347,Short-chain dehydrogenase/reductase SDR; PRINTS:PR00081,Glucose/ribitol dehydrogenase family signatur…
	Monodopsis C73	Monodopsis_C73_contig_6_g48640.t1	FABG_ARATH 3-oxoacyl-[acyl-carrier-protein] reductase, chloroplastic OS=Arabidopsis thaliana OX=3702 GN=At1g24360 PE=1 SV=2	PRINTS:PR00080,Short-chain dehydrogenase/reductase (SDR) superfamily signature:IPR002347,Short-chain dehydrogenase/reductase SDR; PRINTS:PR00080,Short-chain dehydrogenase/reductase (SDR) superfamily signature:IPR002347,Short-chain dehydrogenase/reductase SDR; PRINTS:PR00080,Short-chain dehydrogenase/reductase (SDR) superfamily signature:IPR002347,Short-chain dehydrogenase/reductase SDR; PRINTS:PR…
	Vischeria C74	Vischeria_C74_contig_31_g188160.t1	CBR4_MOUSE 3-oxoacyl-[acyl-carrier-protein] reductase OS=Mus musculus OX=10090 GN=Cbr4 PE=1 SV=2	PRINTS:PR00081,Glucose/ribitol dehydrogenase family signature:IPR002347,Short-chain dehydrogenase/reductase SDR; PRINTS:PR00081,Glucose/ribitol dehydrogenase family signature:IPR002347,Short-chain dehydrogenase/reductase SDR; PRINTS:PR00081,Glucose/ribitol dehydrogenase family signature:IPR002347,Short-chain dehydrogenase/reductase SDR; PRINTS:PR00081,Glucose/ribitol dehydrogenase family signatur…
	Vischeria C74	Vischeria_C74_contig_4_g28150.t1	FABG3_BRANA 3-oxoacyl-[acyl-carrier-protein] reductase 3, chloroplastic OS=Brassica napus OX=3708 GN=bkr3 PE=2 SV=1	PRINTS:PR00080,Short-chain dehydrogenase/reductase (SDR) superfamily signature:IPR002347,Short-chain dehydrogenase/reductase SDR; PRINTS:PR00080,Short-chain dehydrogenase/reductase (SDR) superfamily signature:IPR002347,Short-chain dehydrogenase/reductase SDR; PRINTS:PR00080,Short-chain dehydrogenase/reductase (SDR) superfamily signature:IPR002347,Short-chain dehydrogenase/reductase SDR; PRINTS:PR…
	Vischeria C74	Vischeria_C74_contig_6_g53190.t1	FABG_CUPLA 3-oxoacyl-[acyl-carrier-protein] reductase, chloroplastic OS=Cuphea lanceolata OX=3930 GN=CLKR27 PE=2 SV=1	Pfam:PF00106,short chain dehydrogenase:IPR002347,Short-chain dehydrogenase/reductase SDR
	Vischeria C74	Vischeria_C74_contig_7_g56470.t1	FABG_ARATH 3-oxoacyl-[acyl-carrier-protein] reductase, chloroplastic OS=Arabidopsis thaliana OX=3702 GN=At1g24360 PE=1 SV=2	PRINTS:PR00080,Short-chain dehydrogenase/reductase (SDR) superfamily signature:IPR002347,Short-chain dehydrogenase/reductase SDR; PRINTS:PR00080,Short-chain dehydrogenase/reductase (SDR) superfamily signature:IPR002347,Short-chain dehydrogenase/reductase SDR; PRINTS:PR00080,Short-chain dehydrogenase/reductase (SDR) superfamily signature:IPR002347,Short-chain dehydrogenase/reductase SDR; PRINTS:PR…
	Vischeria cf. polyphem	Eup03182	FABG3_BRANA 3-oxoacyl-[acyl-carrier-protein] reductase 3, chloroplastic OS=Brassica napus GN=bkr3 PE=2 SV=1	PRINTS:PR00081,Glucose/ribitol dehydrogenase family signature:IPR002347,Glucose/ribitol dehydrogenase; PRINTS:PR00081,Glucose/ribitol dehydrogenase family signature:IPR002347,Glucose/ribitol dehydrogenase; PRINTS:PR00081,Glucose/ribitol dehydrogenase family signature:IPR002347,Glucose/ribitol dehydrogenase; PRINTS:PR00081,Glucose/ribitol dehydrogenase family signature:IPR002347,Glucose/ribitol de…
	Vischeria cf. polyphem	Eup01543	FABG_ARATH 3-oxoacyl-[acyl-carrier-protein] reductase, chloroplastic OS=Arabidopsis thaliana GN=At1g24360 PE=1 SV=2	PRINTS:PR00080,Short-chain dehydrogenase/reductase (SDR) superfamily signature:IPR002198,Short-chain dehydrogenase/reductase SDR; PRINTS:PR00080,Short-chain dehydrogenase/reductase (SDR) superfamily signature:IPR002198,Short-chain dehydrogenase/reductase SDR; PRINTS:PR00080,Short-chain dehydrogenase/reductase (SDR) superfamily signature:IPR002198,Short-chain dehydrogenase/reductase SDR; Pfam:PF00…
	Vischeria cf. polyphem	Eup01242	FABG_ARATH 3-oxoacyl-[acyl-carrier-protein] reductase, chloroplastic OS=Arabidopsis thaliana GN=At1g24360 PE=1 SV=2	ProSitePatterns:PS00061,Short-chain dehydrogenases/reductases family signature.:IPR020904,Short-chain dehydrogenase/reductase, conserved site; Pfam:PF00106,short chain dehydrogenase:IPR002198,Short-chain dehydrogenase/reductase SDR; PRINTS:PR00080,Short-chain dehydrogenase/reductase (SDR) superfamily signature:IPR002198,Short-chain dehydrogenase/reductase SDR; PRINTS:PR00080,Short-chain dehydroge…
	Vischeria cf. polyphem	Eup02113	FABG3_BRANA 3-oxoacyl-[acyl-carrier-protein] reductase 3, chloroplastic OS=Brassica napus GN=bkr3 PE=2 SV=1	Pfam:PF00106,short chain dehydrogenase:IPR002198,Short-chain dehydrogenase/reductase SDR; PRINTS:PR00081,Glucose/ribitol dehydrogenase family signature:IPR002347,Glucose/ribitol dehydrogenase; PRINTS:PR00081,Glucose/ribitol dehydrogenase family signature:IPR002347,Glucose/ribitol dehydrogenase; PRINTS:PR00081,Glucose/ribitol dehydrogenase family signature:IPR002347,Glucose/ribitol dehydrogenase; …
	Ectocarpus silliculosus	rna695	FABG_CUPLA 3-oxoacyl-[acyl-carrier-protein] reductase, chloroplastic OS=Cuphea lanceolata GN=CLKR27 PE=2 SV=1	ProSitePatterns:PS00061,Short-chain dehydrogenases/reductases family signature.:IPR020904,Short-chain dehydrogenase/reductase, conserved site; PRINTS:PR00081,Glucose/ribitol dehydrogenase family signature:IPR002347,Glucose/ribitol dehydrogenase; PRINTS:PR00081,Glucose/ribitol dehydrogenase family signature:IPR002347,Glucose/ribitol dehydrogenase; PRINTS:PR00081,Glucose/ribitol dehydrogenase famil…
	Ectocarpus silliculosus	rna991	FABG3_BRANA 3-oxoacyl-[acyl-carrier-protein] reductase 3, chloroplastic OS=Brassica napus GN=bkr3 PE=2 SV=1	Pfam:PF00106,short chain dehydrogenase:IPR002198,Short-chain dehydrogenase/reductase SDR; PRINTS:PR00080,Short-chain dehydrogenase/reductase (SDR) superfamily signature:IPR002198,Short-chain dehydrogenase/reductase SDR; PRINTS:PR00080,Short-chain dehydrogenase/reductase (SDR) superfamily signature:IPR002198,Short-chain dehydrogenase/reductase SDR; PRINTS:PR00080,Short-chain dehydrogenase/reductas…
	Ectocarpus silliculosus	rna10168	FABG3_BRANA 3-oxoacyl-[acyl-carrier-protein] reductase 3, chloroplastic OS=Brassica napus GN=bkr3 PE=2 SV=1	PRINTS:PR00081,Glucose/ribitol dehydrogenase family signature:IPR002347,Glucose/ribitol dehydrogenase; PRINTS:PR00081,Glucose/ribitol dehydrogenase family signature:IPR002347,Glucose/ribitol dehydrogenase; PRINTS:PR00081,Glucose/ribitol dehydrogenase family signature:IPR002347,Glucose/ribitol dehydrogenase; PRINTS:PR00081,Glucose/ribitol dehydrogenase family signature:IPR002347,Glucose/ribitol de…
	Nannochloropsis gaditana_B-31	Naga_100024g16.1	FABG_ARATH 3-oxoacyl-[acyl-carrier-protein] reductase, chloroplastic OS=Arabidopsis thaliana GN=At1g24360 PE=1 SV=2	PRINTS:PR00080,Short-chain dehydrogenase/reductase (SDR) superfamily signature:IPR002198,Short-chain dehydrogenase/reductase SDR; PRINTS:PR00080,Short-chain dehydrogenase/reductase (SDR) superfamily signature:IPR002198,Short-chain dehydrogenase/reductase SDR; PRINTS:PR00080,Short-chain dehydrogenase/reductase (SDR) superfamily signature:IPR002198,Short-chain dehydrogenase/reductase SDR; PRINTS:PR…
	Nannochloropsis gaditana_B-31	Naga_100037g12.1	FABG3_BRANA 3-oxoacyl-[acyl-carrier-protein] reductase 3, chloroplastic OS=Brassica napus GN=bkr3 PE=2 SV=1	PRINTS:PR00080,Short-chain dehydrogenase/reductase (SDR) superfamily signature:IPR002198,Short-chain dehydrogenase/reductase SDR; PRINTS:PR00080,Short-chain dehydrogenase/reductase (SDR) superfamily signature:IPR002198,Short-chain dehydrogenase/reductase SDR; PRINTS:PR00080,Short-chain dehydrogenase/reductase (SDR) superfamily signature:IPR002198,Short-chain dehydrogenase/reductase SDR; Pfam:PF00…
	Nannochloropsis gaditana_B-31	Naga_100073g11.1	FABG_ARATH 3-oxoacyl-[acyl-carrier-protein] reductase, chloroplastic OS=Arabidopsis thaliana GN=At1g24360 PE=1 SV=2	Pfam:PF00106,short chain dehydrogenase:IPR002198,Short-chain dehydrogenase/reductase SDR; PRINTS:PR00080,Short-chain dehydrogenase/reductase (SDR) superfamily signature:IPR002198,Short-chain dehydrogenase/reductase SDR; PRINTS:PR00080,Short-chain dehydrogenase/reductase (SDR) superfamily signature:IPR002198,Short-chain dehydrogenase/reductase SDR; PRINTS:PR00080,Short-chain dehydrogenase/reductas…
	Nannochloropsis oceanica_CCMP1779	10062-mRNA-1	FABG_ARATH 3-oxoacyl-[acyl-carrier-protein] reductase, chloroplastic OS=Arabidopsis thaliana GN=At1g24360 PE=1 SV=2	Pfam:PF00106,short chain dehydrogenase:IPR002198,Short-chain dehydrogenase/reductase SDR; PRINTS:PR00081,Glucose/ribitol dehydrogenase family signature:IPR002347,Glucose/ribitol dehydrogenase; PRINTS:PR00081,Glucose/ribitol dehydrogenase family signature:IPR002347,Glucose/ribitol dehydrogenase; PRINTS:PR00081,Glucose/ribitol dehydrogenase family signature:IPR002347,Glucose/ribitol dehydrogenase; …
	Nannochloropsis oceanica_CCMP1779	512-mRNA-1	FABG2_BRANA 3-oxoacyl-[acyl-carrier-protein] reductase 2, chloroplastic OS=Brassica napus GN=bkr2 PE=2 SV=1	Pfam:PF00106,short chain dehydrogenase:IPR002198,Short-chain dehydrogenase/reductase SDR; Pfam:PF00106,short chain dehydrogenase:IPR002198,Short-chain dehydrogenase/reductase SDR; PRINTS:PR00081,Glucose/ribitol dehydrogenase family signature:IPR002347,Glucose/ribitol dehydrogenase; PRINTS:PR00081,Glucose/ribitol dehydrogenase family signature:IPR002347,Glucose/ribitol dehydrogenase; PRINTS:PR0008…
	Nannochloropsis oceanica_CCMP1779	284-mRNA-1	FABG3_BRANA 3-oxoacyl-[acyl-carrier-protein] reductase 3, chloroplastic OS=Brassica napus GN=bkr3 PE=2 SV=1	Pfam:PF00106,short chain dehydrogenase:IPR002198,Short-chain dehydrogenase/reductase SDR; ProSitePatterns:PS00061,Short-chain dehydrogenases/reductases family signature.:IPR020904,Short-chain dehydrogenase/reductase, conserved site; PRINTS:PR00080,Short-chain dehydrogenase/reductase (SDR) superfamily signature:IPR002198,Short-chain dehydrogenase/reductase SDR; PRINTS:PR00080,Short-chain dehydroge…
	Phaeodactylum tricornutum	rna1701	FABG_CUPLA 3-oxoacyl-[acyl-carrier-protein] reductase, chloroplastic OS=Cuphea lanceolata GN=CLKR27 PE=2 SV=1	PRINTS:PR00080,Short-chain dehydrogenase/reductase (SDR) superfamily signature:IPR002198,Short-chain dehydrogenase/reductase SDR; PRINTS:PR00080,Short-chain dehydrogenase/reductase (SDR) superfamily signature:IPR002198,Short-chain dehydrogenase/reductase SDR; PRINTS:PR00080,Short-chain dehydrogenase/reductase (SDR) superfamily signature:IPR002198,Short-chain dehydrogenase/reductase SDR; PRINTS:PR…
	Phaeodactylum tricornutum	rna5102	FABG5_BRANA 3-oxoacyl-[acyl-carrier-protein] reductase 5, chloroplastic (Fragment) OS=Brassica napus GN=bkr1 PE=2 SV=1	SMART:SM00822,:IPR013968,Polyketide synthase, ketoreductase domain; PRINTS:PR00081,Glucose/ribitol dehydrogenase family signature:IPR002347,Glucose/ribitol dehydrogenase; PRINTS:PR00081,Glucose/ribitol dehydrogenase family signature:IPR002347,Glucose/ribitol dehydrogenase; PRINTS:PR00081,Glucose/ribitol dehydrogenase family signature:IPR002347,Glucose/ribitol dehydrogenase; PRINTS:PR00081,Glucose…
	Phaeodactylum tricornutum	rna6872	FABG_CUPLA 3-oxoacyl-[acyl-carrier-protein] reductase, chloroplastic OS=Cuphea lanceolata GN=CLKR27 PE=2 SV=1	Pfam:PF00106,short chain dehydrogenase:IPR002198,Short-chain dehydrogenase/reductase SDR; ProSitePatterns:PS00061,Short-chain dehydrogenases/reductases family signature.:IPR020904,Short-chain dehydrogenase/reductase, conserved site; PRINTS:PR00080,Short-chain dehydrogenase/reductase (SDR) superfamily signature:IPR002198,Short-chain dehydrogenase/reductase SDR; PRINTS:PR00080,Short-chain dehydroge…
	Phaeodactylum tricornutum	rna9017	FABG_CUPLA 3-oxoacyl-[acyl-carrier-protein] reductase, chloroplastic OS=Cuphea lanceolata GN=CLKR27 PE=2 SV=1	PRINTS:PR00080,Short-chain dehydrogenase/reductase (SDR) superfamily signature:IPR002198,Short-chain dehydrogenase/reductase SDR; PRINTS:PR00080,Short-chain dehydrogenase/reductase (SDR) superfamily signature:IPR002198,Short-chain dehydrogenase/reductase SDR; PRINTS:PR00080,Short-chain dehydrogenase/reductase (SDR) superfamily signature:IPR002198,Short-chain dehydrogenase/reductase SDR; ProSitePa…
	Saccharina japonica	SJ04229	FABG_CUPLA 3-oxoacyl-[acyl-carrier-protein] reductase, chloroplastic OS=Cuphea lanceolata GN=CLKR27 PE=2 SV=1	SMART:SM00822,:IPR013968,Polyketide synthase, ketoreductase domain; PRINTS:PR00080,Short-chain dehydrogenase/reductase (SDR) superfamily signature:IPR002198,Short-chain dehydrogenase/reductase SDR; PRINTS:PR00080,Short-chain dehydrogenase/reductase (SDR) superfamily signature:IPR002198,Short-chain dehydrogenase/reductase SDR; PRINTS:PR00080,Short-chain dehydrogenase/reductase (SDR) superfamily si…
	Saccharina japonica	SJ13014	FABG3_BRANA 3-oxoacyl-[acyl-carrier-protein] reductase 3, chloroplastic OS=Brassica napus GN=bkr3 PE=2 SV=1	PRINTS:PR00081,Glucose/ribitol dehydrogenase family signature:IPR002347,Glucose/ribitol dehydrogenase; PRINTS:PR00081,Glucose/ribitol dehydrogenase family signature:IPR002347,Glucose/ribitol dehydrogenase; PRINTS:PR00081,Glucose/ribitol dehydrogenase family signature:IPR002347,Glucose/ribitol dehydrogenase; PRINTS:PR00081,Glucose/ribitol dehydrogenase family signature:IPR002347,Glucose/ribitol de…
	Thalassiosira pseudonana	rna1299	FABG1_BRANA 3-oxoacyl-[acyl-carrier-protein] reductase 1, chloroplastic OS=Brassica napus GN=gbkr1 PE=1 SV=1	PRINTS:PR00080,Short-chain dehydrogenase/reductase (SDR) superfamily signature:IPR002198,Short-chain dehydrogenase/reductase SDR; PRINTS:PR00080,Short-chain dehydrogenase/reductase (SDR) superfamily signature:IPR002198,Short-chain dehydrogenase/reductase SDR; PRINTS:PR00080,Short-chain dehydrogenase/reductase (SDR) superfamily signature:IPR002198,Short-chain dehydrogenase/reductase SDR; SMART:SM0…
	Thalassiosira pseudonana	rna1433	FABG1_BRANA 3-oxoacyl-[acyl-carrier-protein] reductase 1, chloroplastic OS=Brassica napus GN=gbkr1 PE=1 SV=1	PRINTS:PR00081,Glucose/ribitol dehydrogenase family signature:IPR002347,Glucose/ribitol dehydrogenase; PRINTS:PR00081,Glucose/ribitol dehydrogenase family signature:IPR002347,Glucose/ribitol dehydrogenase; PRINTS:PR00081,Glucose/ribitol dehydrogenase family signature:IPR002347,Glucose/ribitol dehydrogenase; PRINTS:PR00081,Glucose/ribitol dehydrogenase family signature:IPR002347,Glucose/ribitol de…
	Thalassiosira pseudonana	rna2983	FABG3_BRANA 3-oxoacyl-[acyl-carrier-protein] reductase 3, chloroplastic OS=Brassica napus GN=bkr3 PE=2 SV=1	SMART:SM00822,:IPR013968,Polyketide synthase, ketoreductase domain; PRINTS:PR00080,Short-chain dehydrogenase/reductase (SDR) superfamily signature:IPR002198,Short-chain dehydrogenase/reductase SDR; PRINTS:PR00080,Short-chain dehydrogenase/reductase (SDR) superfamily signature:IPR002198,Short-chain dehydrogenase/reductase SDR; PRINTS:PR00080,Short-chain dehydrogenase/reductase (SDR) superfamily si…
	Thalassiosira pseudonana	rna6382	FABG_CUPLA 3-oxoacyl-[acyl-carrier-protein] reductase, chloroplastic OS=Cuphea lanceolata GN=CLKR27 PE=2 SV=1	PRINTS:PR00080,Short-chain dehydrogenase/reductase (SDR) superfamily signature:IPR002198,Short-chain dehydrogenase/reductase SDR; PRINTS:PR00080,Short-chain dehydrogenase/reductase (SDR) superfamily signature:IPR002198,Short-chain dehydrogenase/reductase SDR; PRINTS:PR00080,Short-chain dehydrogenase/reductase (SDR) superfamily signature:IPR002198,Short-chain dehydrogenase/reductase SDR; Pfam:PF00…
	Vischeria stellata	Vis00012	FABG3_BRANA 3-oxoacyl-[acyl-carrier-protein] reductase 3, chloroplastic OS=Brassica napus GN=bkr3 PE=2 SV=1	PRINTS:PR00081,Glucose/ribitol dehydrogenase family signature:IPR002347,Short-chain dehydrogenase/reductase SDR; PRINTS:PR00081,Glucose/ribitol dehydrogenase family signature:IPR002347,Short-chain dehydrogenase/reductase SDR; PRINTS:PR00081,Glucose/ribitol dehydrogenase family signature:IPR002347,Short-chain dehydrogenase/reductase SDR; PRINTS:PR00081,Glucose/ribitol dehydrogenase family signatur…
	Vischeria stellata	Vis00129	FABG4_BRANA 3-oxoacyl-[acyl-carrier-protein] reductase 4 (Fragment) OS=Brassica napus GN=bkr4 PE=2 SV=1	PRINTS:PR00081,Glucose/ribitol dehydrogenase family signature:IPR002347,Short-chain dehydrogenase/reductase SDR; PRINTS:PR00081,Glucose/ribitol dehydrogenase family signature:IPR002347,Short-chain dehydrogenase/reductase SDR; PRINTS:PR00081,Glucose/ribitol dehydrogenase family signature:IPR002347,Short-chain dehydrogenase/reductase SDR; PRINTS:PR00081,Glucose/ribitol dehydrogenase family signatur…
	Vischeria stellata	Vis00272	FABG_CUPLA 3-oxoacyl-[acyl-carrier-protein] reductase, chloroplastic OS=Cuphea lanceolata GN=CLKR27 PE=2 SV=1	PRINTS:PR00081,Glucose/ribitol dehydrogenase family signature:IPR002347,Short-chain dehydrogenase/reductase SDR; PRINTS:PR00081,Glucose/ribitol dehydrogenase family signature:IPR002347,Short-chain dehydrogenase/reductase SDR; PRINTS:PR00081,Glucose/ribitol dehydrogenase family signature:IPR002347,Short-chain dehydrogenase/reductase SDR; PRINTS:PR00081,Glucose/ribitol dehydrogenase family signatur…
	Vischeria stellata	Vis00356	FABG3_BRANA 3-oxoacyl-[acyl-carrier-protein] reductase 3, chloroplastic OS=Brassica napus GN=bkr3 PE=2 SV=1	Pfam:PF00106,short chain dehydrogenase:IPR002347,Short-chain dehydrogenase/reductase SDR; PRINTS:PR00080,Short-chain dehydrogenase/reductase (SDR) superfamily signature:IPR002347,Short-chain dehydrogenase/reductase SDR; PRINTS:PR00080,Short-chain dehydrogenase/reductase (SDR) superfamily signature:IPR002347,Short-chain dehydrogenase/reductase SDR; PRINTS:PR00080,Short-chain dehydrogenase/reductas…
	Vischeria stellata	Vis00541	FABG3_BRANA 3-oxoacyl-[acyl-carrier-protein] reductase 3, chloroplastic OS=Brassica napus GN=bkr3 PE=2 SV=1	TIGRFAM:TIGR01830,3oxo_ACP_reduc: 3-oxoacyl-[acyl-carrier-protein] reductase:IPR011284,3-oxoacyl-(acyl-carrier-protein) reductase; PRINTS:PR00081,Glucose/ribitol dehydrogenase family signature:IPR002347,Short-chain dehydrogenase/reductase SDR; PRINTS:PR00081,Glucose/ribitol dehydrogenase family signature:IPR002347,Short-chain dehydrogenase/reductase SDR; PRINTS:PR00081,Glucose/ribitol dehydrogena…
	Vischeria stellata	Vis00593	FABG_CUPLA 3-oxoacyl-[acyl-carrier-protein] reductase, chloroplastic OS=Cuphea lanceolata GN=CLKR27 PE=2 SV=1	PRINTS:PR00080,Short-chain dehydrogenase/reductase (SDR) superfamily signature:IPR002347,Short-chain dehydrogenase/reductase SDR; PRINTS:PR00080,Short-chain dehydrogenase/reductase (SDR) superfamily signature:IPR002347,Short-chain dehydrogenase/reductase SDR; PRINTS:PR00080,Short-chain dehydrogenase/reductase (SDR) superfamily signature:IPR002347,Short-chain dehydrogenase/reductase SDR; PRINTS:PR…
	Vischeria stellata	Vis05087	FABG5_BRANA 3-oxoacyl-[acyl-carrier-protein] reductase 5, chloroplastic (Fragment) OS=Brassica napus GN=bkr1 PE=2 SV=1	PRINTS:PR00080,Short-chain dehydrogenase/reductase (SDR) superfamily signature:IPR002347,Short-chain dehydrogenase/reductase SDR; PRINTS:PR00080,Short-chain dehydrogenase/reductase (SDR) superfamily signature:IPR002347,Short-chain dehydrogenase/reductase SDR; PRINTS:PR00080,Short-chain dehydrogenase/reductase (SDR) superfamily signature:IPR002347,Short-chain dehydrogenase/reductase SDR; TIGRFAM:T…
	Vischeria stellata	Vis08284	FABG_ARATH 3-oxoacyl-[acyl-carrier-protein] reductase, chloroplastic OS=Arabidopsis thaliana GN=At1g24360 PE=1 SV=2	PRINTS:PR00081,Glucose/ribitol dehydrogenase family signature:IPR002347,Short-chain dehydrogenase/reductase SDR; PRINTS:PR00081,Glucose/ribitol dehydrogenase family signature:IPR002347,Short-chain dehydrogenase/reductase SDR; PRINTS:PR00081,Glucose/ribitol dehydrogenase family signature:IPR002347,Short-chain dehydrogenase/reductase SDR; PRINTS:PR00081,Glucose/ribitol dehydrogenase family signatur…
	Vischeria stellata	Vis08351	FABG_ARATH 3-oxoacyl-[acyl-carrier-protein] reductase, chloroplastic OS=Arabidopsis thaliana GN=At1g24360 PE=1 SV=2	PRINTS:PR00080,Short-chain dehydrogenase/reductase (SDR) superfamily signature:IPR002347,Short-chain dehydrogenase/reductase SDR; PRINTS:PR00080,Short-chain dehydrogenase/reductase (SDR) superfamily signature:IPR002347,Short-chain dehydrogenase/reductase SDR; PRINTS:PR00080,Short-chain dehydrogenase/reductase (SDR) superfamily signature:IPR002347,Short-chain dehydrogenase/reductase SDR; TIGRFAM:T…
	Vischeria stellata	Vis09305	FABG_CUPLA 3-oxoacyl-[acyl-carrier-protein] reductase, chloroplastic OS=Cuphea lanceolata GN=CLKR27 PE=2 SV=1	Pfam:PF00106,short chain dehydrogenase:IPR002347,Short-chain dehydrogenase/reductase SDR; PRINTS:PR00081,Glucose/ribitol dehydrogenase family signature:IPR002347,Short-chain dehydrogenase/reductase SDR; PRINTS:PR00081,Glucose/ribitol dehydrogenase family signature:IPR002347,Short-chain dehydrogenase/reductase SDR; PRINTS:PR00081,Glucose/ribitol dehydrogenase family signature:IPR002347,Short-chain…
	Vischeria stellata	Vis10044	FABG3_BRANA 3-oxoacyl-[acyl-carrier-protein] reductase 3, chloroplastic OS=Brassica napus GN=bkr3 PE=2 SV=1	TIGRFAM:TIGR01830,3oxo_ACP_reduc: 3-oxoacyl-[acyl-carrier-protein] reductase:IPR011284,3-oxoacyl-(acyl-carrier-protein) reductase; PRINTS:PR00080,Short-chain dehydrogenase/reductase (SDR) superfamily signature:IPR002347,Short-chain dehydrogenase/reductase SDR; PRINTS:PR00080,Short-chain dehydrogenase/reductase (SDR) superfamily signature:IPR002347,Short-chain dehydrogenase/reductase SDR; PRINTS:P…
	Vischeria stellata	Vis11195	FABG_CUPLA 3-oxoacyl-[acyl-carrier-protein] reductase, chloroplastic OS=Cuphea lanceolata GN=CLKR27 PE=2 SV=1	PRINTS:PR00081,Glucose/ribitol dehydrogenase family signature:IPR002347,Short-chain dehydrogenase/reductase SDR; PRINTS:PR00081,Glucose/ribitol dehydrogenase family signature:IPR002347,Short-chain dehydrogenase/reductase SDR; PRINTS:PR00081,Glucose/ribitol dehydrogenase family signature:IPR002347,Short-chain dehydrogenase/reductase SDR; PRINTS:PR00081,Glucose/ribitol dehydrogenase family signatur…
	Vischeria stellata	Vis12621	FABG3_BRANA 3-oxoacyl-[acyl-carrier-protein] reductase 3, chloroplastic OS=Brassica napus GN=bkr3 PE=2 SV=1	PRINTS:PR00081,Glucose/ribitol dehydrogenase family signature:IPR002347,Short-chain dehydrogenase/reductase SDR; PRINTS:PR00081,Glucose/ribitol dehydrogenase family signature:IPR002347,Short-chain dehydrogenase/reductase SDR; PRINTS:PR00081,Glucose/ribitol dehydrogenase family signature:IPR002347,Short-chain dehydrogenase/reductase SDR; PRINTS:PR00081,Glucose/ribitol dehydrogenase family signatur…
	Vischeria stellata	Vis13097	FABG_ARATH 3-oxoacyl-[acyl-carrier-protein] reductase, chloroplastic OS=Arabidopsis thaliana GN=At1g24360 PE=1 SV=2	PRINTS:PR00080,Short-chain dehydrogenase/reductase (SDR) superfamily signature:IPR002347,Short-chain dehydrogenase/reductase SDR; PRINTS:PR00080,Short-chain dehydrogenase/reductase (SDR) superfamily signature:IPR002347,Short-chain dehydrogenase/reductase SDR; PRINTS:PR00081,Glucose/ribitol dehydrogenase family signature:IPR002347,Short-chain dehydrogenase/reductase SDR; PRINTS:PR00081,Glucose/rib…
HAD	Monodopsis C141	Monodopsis_C141_contig_1_g01740.t1	HCDH2_CAEEL Probable 3-hydroxyacyl-CoA dehydrogenase B0272.3 OS=Caenorhabditis elegans OX=6239 GN=B0272.3 PE=3 SV=1	Pfam:PF02737,3-hydroxyacyl-CoA dehydrogenase, NAD binding domain:IPR006176,3-hydroxyacyl-CoA dehydrogenase, NAD binding; Pfam:PF00725,3-hydroxyacyl-CoA dehydrogenase, C-terminal domain:IPR006108,3-hydroxyacyl-CoA dehydrogenase, C-terminal
	Monodopsis C141	Monodopsis_C141_contig_5_g39820.t1	HCD2_DROME 3-hydroxyacyl-CoA dehydrogenase type-2 OS=Drosophila melanogaster OX=7227 GN=scu PE=1 SV=1	PRINTS:PR00080,Short-chain dehydrogenase/reductase (SDR) superfamily signature:IPR002347,Short-chain dehydrogenase/reductase SDR; PRINTS:PR00080,Short-chain dehydrogenase/reductase (SDR) superfamily signature:IPR002347,Short-chain dehydrogenase/reductase SDR; PRINTS:PR00080,Short-chain dehydrogenase/reductase (SDR) superfamily signature:IPR002347,Short-chain dehydrogenase/reductase SDR; Pfam:PF00…
	Monodopsis C73	Monodopsis_C73_contig_11_g79540.t1	HCDH2_CAEEL Probable 3-hydroxyacyl-CoA dehydrogenase B0272.3 OS=Caenorhabditis elegans OX=6239 GN=B0272.3 PE=3 SV=1	Pfam:PF02737,3-hydroxyacyl-CoA dehydrogenase, NAD binding domain:IPR006176,3-hydroxyacyl-CoA dehydrogenase, NAD binding; Pfam:PF00725,3-hydroxyacyl-CoA dehydrogenase, C-terminal domain:IPR006108,3-hydroxyacyl-CoA dehydrogenase, C-terminal
	Monodopsis C73	Monodopsis_C73_contig_8_g57640.t1	HCD2_DROME 3-hydroxyacyl-CoA dehydrogenase type-2 OS=Drosophila melanogaster OX=7227 GN=scu PE=1 SV=1	ProSitePatterns:PS00061,Short-chain dehydrogenases/reductases family signature.:IPR020904,Short-chain dehydrogenase/reductase, conserved site; PRINTS:PR00080,Short-chain dehydrogenase/reductase (SDR) superfamily signature:IPR002347,Short-chain dehydrogenase/reductase SDR; PRINTS:PR00080,Short-chain dehydrogenase/reductase (SDR) superfamily signature:IPR002347,Short-chain dehydrogenase/reductase S…
	Vischeria C74	Vischeria_C74_contig_36_g201430.t1	HCDH2_CAEEL Probable 3-hydroxyacyl-CoA dehydrogenase B0272.3 OS=Caenorhabditis elegans OX=6239 GN=B0272.3 PE=3 SV=1	Pfam:PF00725,3-hydroxyacyl-CoA dehydrogenase, C-terminal domain:IPR006108,3-hydroxyacyl-CoA dehydrogenase, C-terminal; Pfam:PF02737,3-hydroxyacyl-CoA dehydrogenase, NAD binding domain:IPR006176,3-hydroxyacyl-CoA dehydrogenase, NAD binding
	Vischeria C74	Vischeria_C74_contig_8_g61210.t1	HCD2_DROME 3-hydroxyacyl-CoA dehydrogenase type-2 OS=Drosophila melanogaster OX=7227 GN=scu PE=1 SV=1	PRINTS:PR00080,Short-chain dehydrogenase/reductase (SDR) superfamily signature:IPR002347,Short-chain dehydrogenase/reductase SDR; PRINTS:PR00080,Short-chain dehydrogenase/reductase (SDR) superfamily signature:IPR002347,Short-chain dehydrogenase/reductase SDR; PRINTS:PR00080,Short-chain dehydrogenase/reductase (SDR) superfamily signature:IPR002347,Short-chain dehydrogenase/reductase SDR; PRINTS:PR…
	Vischeria cf. polyphem	Eup01009	HCDH2_CAEEL Probable 3-hydroxyacyl-CoA dehydrogenase B0272.3 OS=Caenorhabditis elegans GN=B0272.3 PE=3 SV=1	Pfam:PF00725,3-hydroxyacyl-CoA dehydrogenase, C-terminal domain:IPR006108,3-hydroxyacyl-CoA dehydrogenase, C-terminal; Pfam:PF02737,3-hydroxyacyl-CoA dehydrogenase, NAD binding domain:IPR006176,3-hydroxyacyl-CoA dehydrogenase, NAD binding
	Vischeria cf. polyphem	Eup05195	HCD2_DROME 3-hydroxyacyl-CoA dehydrogenase type-2 OS=Drosophila melanogaster GN=scu PE=1 SV=1	Pfam:PF00106,short chain dehydrogenase:IPR002198,Short-chain dehydrogenase/reductase SDR; ProSitePatterns:PS00061,Short-chain dehydrogenases/reductases family signature.:IPR020904,Short-chain dehydrogenase/reductase, conserved site; PRINTS:PR00081,Glucose/ribitol dehydrogenase family signature:IPR002347,Glucose/ribitol dehydrogenase; PRINTS:PR00081,Glucose/ribitol dehydrogenase family signature:I…
	Vischeria cf. polyphem	Eup09053	HCDH2_CAEEL Probable 3-hydroxyacyl-CoA dehydrogenase B0272.3 OS=Caenorhabditis elegans GN=B0272.3 PE=3 SV=1	Pfam:PF00725,3-hydroxyacyl-CoA dehydrogenase, C-terminal domain:IPR006108,3-hydroxyacyl-CoA dehydrogenase, C-terminal; Pfam:PF02737,3-hydroxyacyl-CoA dehydrogenase, NAD binding domain:IPR006176,3-hydroxyacyl-CoA dehydrogenase, NAD binding
	Ectocarpus silliculosus	rna5458	HCD2_BOVIN 3-hydroxyacyl-CoA dehydrogenase type-2 OS=Bos taurus GN=HSD17B10 PE=1 SV=3	PRINTS:PR00080,Short-chain dehydrogenase/reductase (SDR) superfamily signature:IPR002198,Short-chain dehydrogenase/reductase SDR; PRINTS:PR00080,Short-chain dehydrogenase/reductase (SDR) superfamily signature:IPR002198,Short-chain dehydrogenase/reductase SDR; PRINTS:PR00080,Short-chain dehydrogenase/reductase (SDR) superfamily signature:IPR002198,Short-chain dehydrogenase/reductase SDR; PRINTS:PR…
	Nannochloropsis gaditana_B-31	Naga_100078g17.1	HCDH2_CAEEL Probable 3-hydroxyacyl-CoA dehydrogenase B0272.3 OS=Caenorhabditis elegans GN=B0272.3 PE=3 SV=1	Pfam:PF00725,3-hydroxyacyl-CoA dehydrogenase, C-terminal domain:IPR006108,3-hydroxyacyl-CoA dehydrogenase, C-terminal; Pfam:PF02737,3-hydroxyacyl-CoA dehydrogenase, NAD binding domain:IPR006176,3-hydroxyacyl-CoA dehydrogenase, NAD binding
	Nannochloropsis gaditana_B-31	Naga_100116g18.1	HCD2_DROME 3-hydroxyacyl-CoA dehydrogenase type-2 OS=Drosophila melanogaster GN=scu PE=1 SV=1	Pfam:PF00106,short chain dehydrogenase:IPR002198,Short-chain dehydrogenase/reductase SDR; ProSitePatterns:PS00061,Short-chain dehydrogenases/reductases family signature.:IPR020904,Short-chain dehydrogenase/reductase, conserved site; PRINTS:PR00080,Short-chain dehydrogenase/reductase (SDR) superfamily signature:IPR002198,Short-chain dehydrogenase/reductase SDR; PRINTS:PR00080,Short-chain dehydroge…
	Nannochloropsis oceanica_CCMP1779	11127-mRNA-1	HCDH2_CAEEL Probable 3-hydroxyacyl-CoA dehydrogenase B0272.3 OS=Caenorhabditis elegans GN=B0272.3 PE=3 SV=1	Pfam:PF02737,3-hydroxyacyl-CoA dehydrogenase, NAD binding domain:IPR006176,3-hydroxyacyl-CoA dehydrogenase, NAD binding; Pfam:PF00725,3-hydroxyacyl-CoA dehydrogenase, C-terminal domain:IPR006108,3-hydroxyacyl-CoA dehydrogenase, C-terminal
	Nannochloropsis oceanica_CCMP1779	2424-mRNA-1	HCD2_DROME 3-hydroxyacyl-CoA dehydrogenase type-2 OS=Drosophila melanogaster GN=scu PE=1 SV=1	PRINTS:PR00080,Short-chain dehydrogenase/reductase (SDR) superfamily signature:IPR002198,Short-chain dehydrogenase/reductase SDR; PRINTS:PR00080,Short-chain dehydrogenase/reductase (SDR) superfamily signature:IPR002198,Short-chain dehydrogenase/reductase SDR; PRINTS:PR00080,Short-chain dehydrogenase/reductase (SDR) superfamily signature:IPR002198,Short-chain dehydrogenase/reductase SDR; PRINTS:PR…
	Phaeodactylum tricornutum	rna3053	HCD2_BOVIN 3-hydroxyacyl-CoA dehydrogenase type-2 OS=Bos taurus GN=HSD17B10 PE=1 SV=3	Pfam:PF00106,short chain dehydrogenase:IPR002198,Short-chain dehydrogenase/reductase SDR; PRINTS:PR00080,Short-chain dehydrogenase/reductase (SDR) superfamily signature:IPR002198,Short-chain dehydrogenase/reductase SDR; PRINTS:PR00080,Short-chain dehydrogenase/reductase (SDR) superfamily signature:IPR002198,Short-chain dehydrogenase/reductase SDR; PRINTS:PR00080,Short-chain dehydrogenase/reductas…
	Saccharina japonica	SJ01444	HCD2_HUMAN 3-hydroxyacyl-CoA dehydrogenase type-2 OS=Homo sapiens GN=HSD17B10 PE=1 SV=3	Pfam:PF00106,short chain dehydrogenase:IPR002198,Short-chain dehydrogenase/reductase SDR; PRINTS:PR00081,Glucose/ribitol dehydrogenase family signature:IPR002347,Glucose/ribitol dehydrogenase; PRINTS:PR00081,Glucose/ribitol dehydrogenase family signature:IPR002347,Glucose/ribitol dehydrogenase; PRINTS:PR00081,Glucose/ribitol dehydrogenase family signature:IPR002347,Glucose/ribitol dehydrogenase; …
	Thalassiosira pseudonana	rna6082	HCD2_HUMAN 3-hydroxyacyl-CoA dehydrogenase type-2 OS=Homo sapiens GN=HSD17B10 PE=1 SV=3	ProSitePatterns:PS00061,Short-chain dehydrogenases/reductases family signature.:IPR020904,Short-chain dehydrogenase/reductase, conserved site; Pfam:PF00106,short chain dehydrogenase:IPR002198,Short-chain dehydrogenase/reductase SDR; PRINTS:PR00080,Short-chain dehydrogenase/reductase (SDR) superfamily signature:IPR002198,Short-chain dehydrogenase/reductase SDR; PRINTS:PR00080,Short-chain dehydroge…
	Thalassiosira pseudonana	rna10269	HCDH2_CAEEL Probable 3-hydroxyacyl-CoA dehydrogenase B0272.3 OS=Caenorhabditis elegans GN=B0272.3 PE=3 SV=1	Pfam:PF02737,3-hydroxyacyl-CoA dehydrogenase, NAD binding domain:IPR006176,3-hydroxyacyl-CoA dehydrogenase, NAD binding; Pfam:PF00725,3-hydroxyacyl-CoA dehydrogenase, C-terminal domain:IPR006108,3-hydroxyacyl-CoA dehydrogenase, C-terminal
	Vischeria stellata	Vis00348	HCD2_BOVIN 3-hydroxyacyl-CoA dehydrogenase type-2 OS=Bos taurus GN=HSD17B10 PE=1 SV=3	Pfam:PF00106,short chain dehydrogenase:IPR002347,Short-chain dehydrogenase/reductase SDR; PRINTS:PR00080,Short-chain dehydrogenase/reductase (SDR) superfamily signature:IPR002347,Short-chain dehydrogenase/reductase SDR; PRINTS:PR00080,Short-chain dehydrogenase/reductase (SDR) superfamily signature:IPR002347,Short-chain dehydrogenase/reductase SDR; PRINTS:PR00080,Short-chain dehydrogenase/reductas…
	Vischeria stellata	Vis00466	HCD2_DROME 3-hydroxyacyl-CoA dehydrogenase type-2 OS=Drosophila melanogaster GN=scu PE=1 SV=1	Pfam:PF00106,short chain dehydrogenase:IPR002347,Short-chain dehydrogenase/reductase SDR; PRINTS:PR00080,Short-chain dehydrogenase/reductase (SDR) superfamily signature:IPR002347,Short-chain dehydrogenase/reductase SDR; PRINTS:PR00080,Short-chain dehydrogenase/reductase (SDR) superfamily signature:IPR002347,Short-chain dehydrogenase/reductase SDR; PRINTS:PR00080,Short-chain dehydrogenase/reductas…
	Vischeria stellata	Vis00467	HCD2_DROME 3-hydroxyacyl-CoA dehydrogenase type-2 OS=Drosophila melanogaster GN=scu PE=1 SV=1	Pfam:PF00106,short chain dehydrogenase:IPR002347,Short-chain dehydrogenase/reductase SDR; PRINTS:PR00080,Short-chain dehydrogenase/reductase (SDR) superfamily signature:IPR002347,Short-chain dehydrogenase/reductase SDR; PRINTS:PR00080,Short-chain dehydrogenase/reductase (SDR) superfamily signature:IPR002347,Short-chain dehydrogenase/reductase SDR; PRINTS:PR00080,Short-chain dehydrogenase/reductas…
	Vischeria stellata	Vis00468	HCD2_RAT 3-hydroxyacyl-CoA dehydrogenase type-2 OS=Rattus norvegicus GN=Hsd17b10 PE=1 SV=3	Pfam:PF00106,short chain dehydrogenase:IPR002347,Short-chain dehydrogenase/reductase SDR; PRINTS:PR00081,Glucose/ribitol dehydrogenase family signature:IPR002347,Short-chain dehydrogenase/reductase SDR; PRINTS:PR00081,Glucose/ribitol dehydrogenase family signature:IPR002347,Short-chain dehydrogenase/reductase SDR; PRINTS:PR00081,Glucose/ribitol dehydrogenase family signature:IPR002347,Short-chain…
	Vischeria stellata	Vis00569	HCDH2_CAEEL Probable 3-hydroxyacyl-CoA dehydrogenase B0272.3 OS=Caenorhabditis elegans GN=B0272.3 PE=3 SV=1	Pfam:PF00725,3-hydroxyacyl-CoA dehydrogenase, C-terminal domain:IPR006108,3-hydroxyacyl-CoA dehydrogenase, C-terminal; Pfam:PF02737,3-hydroxyacyl-CoA dehydrogenase, NAD binding domain:IPR006176,3-hydroxyacyl-CoA dehydrogenase, NAD binding
	Vischeria stellata	Vis00672	HCDH2_CAEEL Probable 3-hydroxyacyl-CoA dehydrogenase B0272.3 OS=Caenorhabditis elegans GN=B0272.3 PE=3 SV=1	Pfam:PF02737,3-hydroxyacyl-CoA dehydrogenase, NAD binding domain:IPR006176,3-hydroxyacyl-CoA dehydrogenase, NAD binding; Pfam:PF00725,3-hydroxyacyl-CoA dehydrogenase, C-terminal domain:IPR006108,3-hydroxyacyl-CoA dehydrogenase, C-terminal
	Vischeria stellata	Vis00693	HCD2_BOVIN 3-hydroxyacyl-CoA dehydrogenase type-2 OS=Bos taurus GN=HSD17B10 PE=1 SV=3	PRINTS:PR00080,Short-chain dehydrogenase/reductase (SDR) superfamily signature:IPR002347,Short-chain dehydrogenase/reductase SDR; PRINTS:PR00080,Short-chain dehydrogenase/reductase (SDR) superfamily signature:IPR002347,Short-chain dehydrogenase/reductase SDR; PRINTS:PR00080,Short-chain dehydrogenase/reductase (SDR) superfamily signature:IPR002347,Short-chain dehydrogenase/reductase SDR; PRINTS:PR…
	Vischeria stellata	Vis05493	HCD2_DROME 3-hydroxyacyl-CoA dehydrogenase type-2 OS=Drosophila melanogaster GN=scu PE=1 SV=1	PRINTS:PR00080,Short-chain dehydrogenase/reductase (SDR) superfamily signature:IPR002347,Short-chain dehydrogenase/reductase SDR; PRINTS:PR00080,Short-chain dehydrogenase/reductase (SDR) superfamily signature:IPR002347,Short-chain dehydrogenase/reductase SDR; PRINTS:PR00080,Short-chain dehydrogenase/reductase (SDR) superfamily signature:IPR002347,Short-chain dehydrogenase/reductase SDR; Pfam:PF00…
	Vischeria stellata	Vis08221	HCD2_DROME 3-hydroxyacyl-CoA dehydrogenase type-2 OS=Drosophila melanogaster GN=scu PE=1 SV=1	PRINTS:PR00080,Short-chain dehydrogenase/reductase (SDR) superfamily signature:IPR002347,Short-chain dehydrogenase/reductase SDR; PRINTS:PR00080,Short-chain dehydrogenase/reductase (SDR) superfamily signature:IPR002347,Short-chain dehydrogenase/reductase SDR; PRINTS:PR00080,Short-chain dehydrogenase/reductase (SDR) superfamily signature:IPR002347,Short-chain dehydrogenase/reductase SDR; PRINTS:PR…
	Vischeria stellata	Vis08987	HCD2_DROME 3-hydroxyacyl-CoA dehydrogenase type-2 OS=Drosophila melanogaster GN=scu PE=1 SV=1	PRINTS:PR00080,Short-chain dehydrogenase/reductase (SDR) superfamily signature:IPR002347,Short-chain dehydrogenase/reductase SDR; PRINTS:PR00080,Short-chain dehydrogenase/reductase (SDR) superfamily signature:IPR002347,Short-chain dehydrogenase/reductase SDR; PRINTS:PR00080,Short-chain dehydrogenase/reductase (SDR) superfamily signature:IPR002347,Short-chain dehydrogenase/reductase SDR; PRINTS:PR…
	Vischeria stellata	Vis09535	HCDH2_CAEEL Probable 3-hydroxyacyl-CoA dehydrogenase B0272.3 OS=Caenorhabditis elegans GN=B0272.3 PE=3 SV=1	Pfam:PF00725,3-hydroxyacyl-CoA dehydrogenase, C-terminal domain:IPR006108,3-hydroxyacyl-CoA dehydrogenase, C-terminal; Pfam:PF02737,3-hydroxyacyl-CoA dehydrogenase, NAD binding domain:IPR006176,3-hydroxyacyl-CoA dehydrogenase, NAD binding
	Vischeria stellata	Vis10754	HCDH2_CAEEL Probable 3-hydroxyacyl-CoA dehydrogenase B0272.3 OS=Caenorhabditis elegans GN=B0272.3 PE=3 SV=1	Pfam:PF02737,3-hydroxyacyl-CoA dehydrogenase, NAD binding domain:IPR006176,3-hydroxyacyl-CoA dehydrogenase, NAD binding; Pfam:PF00725,3-hydroxyacyl-CoA dehydrogenase, C-terminal domain:IPR006108,3-hydroxyacyl-CoA dehydrogenase, C-terminal
ENR	Monodopsis C141	Monodopsis_C141_contig_1_g01050.t1	FABI_ARATH Enoyl-[acyl-carrier-protein] reductase [NADH], chloroplastic OS=Arabidopsis thaliana OX=3702 GN=MOD1 PE=1 SV=1	PANTHER:PTHR43159:SF2,:IPR014358,Enoyl-[acyl-carrier-protein] reductase (NADH); PRINTS:PR00081,Glucose/ribitol dehydrogenase family signature:IPR002347,Short-chain dehydrogenase/reductase SDR; PRINTS:PR00081,Glucose/ribitol dehydrogenase family signature:IPR002347,Short-chain dehydrogenase/reductase SDR; PRINTS:PR00081,Glucose/ribitol dehydrogenase family signature:IPR002347,Short-chain dehydroge…
	Monodopsis C141	Monodopsis_C141_contig_30_g138910.t1	FABI_ARATH Enoyl-[acyl-carrier-protein] reductase [NADH], chloroplastic OS=Arabidopsis thaliana OX=3702 GN=MOD1 PE=1 SV=1	PRINTS:PR00081,Glucose/ribitol dehydrogenase family signature:IPR002347,Short-chain dehydrogenase/reductase SDR; PRINTS:PR00081,Glucose/ribitol dehydrogenase family signature:IPR002347,Short-chain dehydrogenase/reductase SDR; PRINTS:PR00081,Glucose/ribitol dehydrogenase family signature:IPR002347,Short-chain dehydrogenase/reductase SDR; PRINTS:PR00081,Glucose/ribitol dehydrogenase family signatur…
	Monodopsis C141	Monodopsis_C141_contig_30_g139140.t1	MECR_DICDI Enoyl-[acyl-carrier-protein] reductase, mitochondrial OS=Dictyostelium discoideum OX=44689 GN=mecr PE=3 SV=1	SMART:SM00829,:IPR020843,Polyketide synthase, enoylreductase domain; Pfam:PF08240,Alcohol dehydrogenase GroES-like domain:IPR013154,Alcohol dehydrogenase, N-terminal
	Monodopsis C73	Monodopsis_C73_contig_11_g80280.t1	FABI_ARATH Enoyl-[acyl-carrier-protein] reductase [NADH], chloroplastic OS=Arabidopsis thaliana OX=3702 GN=MOD1 PE=1 SV=1	PRINTS:PR00081,Glucose/ribitol dehydrogenase family signature:IPR002347,Short-chain dehydrogenase/reductase SDR; PRINTS:PR00081,Glucose/ribitol dehydrogenase family signature:IPR002347,Short-chain dehydrogenase/reductase SDR; PRINTS:PR00081,Glucose/ribitol dehydrogenase family signature:IPR002347,Short-chain dehydrogenase/reductase SDR; PRINTS:PR00081,Glucose/ribitol dehydrogenase family signatur…
	Monodopsis C73	Monodopsis_C73_contig_20_g120020.t1	FABI_ARATH Enoyl-[acyl-carrier-protein] reductase [NADH], chloroplastic OS=Arabidopsis thaliana OX=3702 GN=MOD1 PE=1 SV=1	PRINTS:PR00081,Glucose/ribitol dehydrogenase family signature:IPR002347,Short-chain dehydrogenase/reductase SDR; PRINTS:PR00081,Glucose/ribitol dehydrogenase family signature:IPR002347,Short-chain dehydrogenase/reductase SDR; PRINTS:PR00081,Glucose/ribitol dehydrogenase family signature:IPR002347,Short-chain dehydrogenase/reductase SDR; PRINTS:PR00081,Glucose/ribitol dehydrogenase family signatur…
	Monodopsis C73	Monodopsis_C73_contig_28_g143790.t1	MECR_DICDI Enoyl-[acyl-carrier-protein] reductase, mitochondrial OS=Dictyostelium discoideum OX=44689 GN=mecr PE=3 SV=1	SMART:SM00829,:IPR020843,Polyketide synthase, enoylreductase domain; Pfam:PF08240,Alcohol dehydrogenase GroES-like domain:IPR013154,Alcohol dehydrogenase, N-terminal
	Vischeria C74	Vischeria_C74_contig_4_g30080.t1	FABI_BRANA Enoyl-[acyl-carrier-protein] reductase [NADH], chloroplastic OS=Brassica napus OX=3708 PE=1 SV=2	PRINTS:PR00081,Glucose/ribitol dehydrogenase family signature:IPR002347,Short-chain dehydrogenase/reductase SDR; PRINTS:PR00081,Glucose/ribitol dehydrogenase family signature:IPR002347,Short-chain dehydrogenase/reductase SDR; PRINTS:PR00081,Glucose/ribitol dehydrogenase family signature:IPR002347,Short-chain dehydrogenase/reductase SDR; PRINTS:PR00081,Glucose/ribitol dehydrogenase family signatur…
	Vischeria C74	Vischeria_C74_contig_8_g63150.t1	MECR_DICDI Enoyl-[acyl-carrier-protein] reductase, mitochondrial OS=Dictyostelium discoideum OX=44689 GN=mecr PE=3 SV=1	Pfam:PF08240,Alcohol dehydrogenase GroES-like domain:IPR013154,Alcohol dehydrogenase, N-terminal; SMART:SM00829,:IPR020843,Polyketide synthase, enoylreductase domain
	Vischeria cf. polyphem	Eup13153	FABI_BRANA Enoyl-[acyl-carrier-protein] reductase [NADH], chloroplastic OS=Brassica napus PE=1 SV=2	PRINTS:PR00081,Glucose/ribitol dehydrogenase family signature:IPR002347,Glucose/ribitol dehydrogenase; PRINTS:PR00081,Glucose/ribitol dehydrogenase family signature:IPR002347,Glucose/ribitol dehydrogenase; PRINTS:PR00081,Glucose/ribitol dehydrogenase family signature:IPR002347,Glucose/ribitol dehydrogenase; PRINTS:PR00081,Glucose/ribitol dehydrogenase family signature:IPR002347,Glucose/ribitol de…
	Vischeria cf. polyphem	Eup15721	MECR_DICDI Enoyl-[acyl-carrier-protein] reductase, mitochondrial OS=Dictyostelium discoideum GN=mecr PE=3 SV=1	SMART:SM00829,Enoylreductase:IPR020843,Polyketide synthase, enoylreductase domain; Pfam:PF08240,Alcohol dehydrogenase GroES-like domain:IPR013154,Alcohol dehydrogenase, N-terminal; PANTHER:PTHR11695,:IPR002085,Alcohol dehydrogenase superfamily, zinc-type
	Vischeria cf. polyphem	Eup00059	FABI_BRANA Enoyl-[acyl-carrier-protein] reductase [NADH], chloroplastic OS=Brassica napus PE=1 SV=2	PRINTS:PR00081,Glucose/ribitol dehydrogenase family signature:IPR002347,Glucose/ribitol dehydrogenase; PRINTS:PR00081,Glucose/ribitol dehydrogenase family signature:IPR002347,Glucose/ribitol dehydrogenase; PRINTS:PR00081,Glucose/ribitol dehydrogenase family signature:IPR002347,Glucose/ribitol dehydrogenase; PRINTS:PR00081,Glucose/ribitol dehydrogenase family signature:IPR002347,Glucose/ribitol de…
	Vischeria cf. polyphem	Eup09845	MECR_DICDI Enoyl-[acyl-carrier-protein] reductase, mitochondrial OS=Dictyostelium discoideum GN=mecr PE=3 SV=1	Pfam:PF08240,Alcohol dehydrogenase GroES-like domain:IPR013154,Alcohol dehydrogenase, N-terminal; SMART:SM00829,Enoylreductase:IPR020843,Polyketide synthase, enoylreductase domain; PANTHER:PTHR11695,:IPR002085,Alcohol dehydrogenase superfamily, zinc-type
	Ectocarpus silliculosus	rna7962	MECR_DANRE Enoyl-[acyl-carrier-protein] reductase, mitochondrial OS=Danio rerio GN=mecr PE=2 SV=2	Pfam:PF00107,Zinc-binding dehydrogenase:IPR013149,Alcohol dehydrogenase, C-terminal; PANTHER:PTHR11695,:IPR002085,Alcohol dehydrogenase superfamily, zinc-type; Pfam:PF08240,Alcohol dehydrogenase GroES-like domain:IPR013154,Alcohol dehydrogenase, N-terminal; SMART:SM00829,Enoylreductase:IPR020843,Polyketide synthase, enoylreductase domain
	Ectocarpus silliculosus	rna8777	FABI_BRANA Enoyl-[acyl-carrier-protein] reductase [NADH], chloroplastic OS=Brassica napus PE=1 SV=2	PRINTS:PR00081,Glucose/ribitol dehydrogenase family signature:IPR002347,Glucose/ribitol dehydrogenase; PRINTS:PR00081,Glucose/ribitol dehydrogenase family signature:IPR002347,Glucose/ribitol dehydrogenase; PRINTS:PR00081,Glucose/ribitol dehydrogenase family signature:IPR002347,Glucose/ribitol dehydrogenase; PRINTS:PR00081,Glucose/ribitol dehydrogenase family signature:IPR002347,Glucose/ribitol de…
acyl-ACP TE	Monodopsis C141	Monodopsis_C141_contig_3_g21960.t1	LYPA2_MOUSE Acyl-protein thioesterase 2 OS=Mus musculus OX=10090 GN=Lypla2 PE=1 SV=1	Pfam:PF02230,Phospholipase/Carboxylesterase:IPR003140,Phospholipase/carboxylesterase/thioesterase
	Monodopsis C73	Monodopsis_C73_contig_7_g52340.t1	LYPA2_MOUSE Acyl-protein thioesterase 2 OS=Mus musculus OX=10090 GN=Lypla2 PE=1 SV=1	Pfam:PF02230,Phospholipase/Carboxylesterase:IPR003140,Phospholipase/carboxylesterase/thioesterase
	Vischeria C74	Vischeria_C74_contig_18_g133520.t1	LYPA2_MOUSE Acyl-protein thioesterase 2 OS=Mus musculus OX=10090 GN=Lypla2 PE=1 SV=1	Pfam:PF02230,Phospholipase/Carboxylesterase:IPR003140,Phospholipase/carboxylesterase/thioesterase
	Vischeria cf. polyphem	Eup06463	LYPA2_MOUSE Acyl-protein thioesterase 2 OS=Mus musculus GN=Lypla2 PE=1 SV=1	Pfam:PF02230,Phospholipase/Carboxylesterase:IPR003140,Phospholipase/carboxylesterase/thioesterase
	Ectocarpus silliculosus	rna11640	LYPA2_RAT Acyl-protein thioesterase 2 OS=Rattus norvegicus GN=Lypla2 PE=1 SV=1	Pfam:PF02230,Phospholipase/Carboxylesterase:IPR003140,Phospholipase/carboxylesterase/thioesterase
	Nannochloropsis oceanica_CCMP1779	8605-mRNA-1	LYPA1_PONAB Acyl-protein thioesterase 1 OS=Pongo abelii GN=LYPLA1 PE=2 SV=1	Pfam:PF02230,Phospholipase/Carboxylesterase:IPR003140,Phospholipase/carboxylesterase/thioesterase
	Phaeodactylum tricornutum	rna2271	APTH1_USTMA Acyl-protein thioesterase 1 OS=Ustilago maydis (strain 521 / FGSC 9021) GN=UMAG_00130 PE=3 SV=1	Pfam:PF02230,Phospholipase/Carboxylesterase:IPR003140,Phospholipase/carboxylesterase/thioesterase
	Phaeodactylum tricornutum	rna6412	LYPA2_HUMAN Acyl-protein thioesterase 2 OS=Homo sapiens GN=LYPLA2 PE=1 SV=1	Pfam:PF02230,Phospholipase/Carboxylesterase:IPR003140,Phospholipase/carboxylesterase/thioesterase
	Saccharina japonica	SJ19560	LYPA2_HUMAN Acyl-protein thioesterase 2 OS=Homo sapiens GN=LYPLA2 PE=1 SV=1	Pfam:PF02230,Phospholipase/Carboxylesterase:IPR003140,Phospholipase/carboxylesterase/thioesterase
	Thalassiosira pseudonana	rna3303	APTH1_USTMA Acyl-protein thioesterase 1 OS=Ustilago maydis (strain 521 / FGSC 9021) GN=UMAG_00130 PE=3 SV=1	Pfam:PF02230,Phospholipase/Carboxylesterase:IPR003140,Phospholipase/carboxylesterase/thioesterase
	Thalassiosira pseudonana	rna5221	APTH1_CANAL Acyl-protein thioesterase 1 OS=Candida albicans (strain SC5314 / ATCC MYA-2876) GN=CAALFM_C502400WA PE=3 SV=2	Pfam:PF02230,Phospholipase/Carboxylesterase:IPR003140,Phospholipase/carboxylesterase/thioesterase
	Thalassiosira pseudonana	rna11362	LYPA1_RABIT Acyl-protein thioesterase 1 OS=Oryctolagus cuniculus GN=LYPLA1 PE=1 SV=1	Pfam:PF02230,Phospholipase/Carboxylesterase:IPR003140,Phospholipase/carboxylesterase/thioesterase
	Vischeria stellata	Vis00138	APTH1_YARLI Acyl-protein thioesterase 1 OS=Yarrowia lipolytica (strain CLIB 122 / E 150) GN=YALI0A18337g PE=3 SV=1	Pfam:PF02230,Phospholipase/Carboxylesterase:IPR003140,Phospholipase/carboxylesterase/thioesterase
	Vischeria stellata	Vis09668	APT11_DICDI Acyl-protein thioesterase 1 homolog 1 OS=Dictyostelium discoideum GN=DDB_G0282005 PE=2 SV=1	Pfam:PF02230,Phospholipase/Carboxylesterase:IPR003140,Phospholipase/carboxylesterase/thioesterase
GPAT	Monodopsis C141	Monodopsis_C141_contig_1_g05600.t1	GPT1_YEAST Glycerol-3-phosphate O-acyltransferase 1 OS=Saccharomyces cerevisiae (strain ATCC 204508 / S288c) OX=559292 GN=SCT1 PE=1 SV=3	Pfam:PF01553,Acyltransferase:IPR002123,Phospholipid/glycerol acyltransferase; SMART:SM00563,:IPR002123,Phospholipid/glycerol acyltransferase
	Monodopsis C141	Monodopsis_C141_contig_12_g78030.t1	PLSB_CUCSA Glycerol-3-phosphate acyltransferase, chloroplastic OS=Cucumis sativus OX=3659 PE=2 SV=1	PANTHER:PTHR35695,:IPR016222,Glycerol-3-phosphate O-acyltransferase, chloroplast; Pfam:PF01553,Acyltransferase:IPR002123,Phospholipid/glycerol acyltransferase
	Monodopsis C73	Monodopsis_C73_contig_1_g03930.t1	GPT1_YEAST Glycerol-3-phosphate O-acyltransferase 1 OS=Saccharomyces cerevisiae (strain ATCC 204508 / S288c) OX=559292 GN=SCT1 PE=1 SV=3	Pfam:PF01553,Acyltransferase:IPR002123,Phospholipid/glycerol acyltransferase; SMART:SM00563,:IPR002123,Phospholipid/glycerol acyltransferase
	Monodopsis C73	Monodopsis_C73_contig_14_g97740.t1	PLSB_CUCSA Glycerol-3-phosphate acyltransferase, chloroplastic OS=Cucumis sativus OX=3659 PE=2 SV=1	Pfam:PF01553,Acyltransferase:IPR002123,Phospholipid/glycerol acyltransferase; PANTHER:PTHR35695,:IPR016222,Glycerol-3-phosphate O-acyltransferase, chloroplast
	Monodopsis C73	Monodopsis_C73_contig_2_g13720.t1	PLPL3_MOUSE 1-acylglycerol-3-phosphate O-acyltransferase Pnpla3 OS=Mus musculus OX=10090 GN=Pnpla3 PE=1 SV=1	ProSiteProfiles:PS51635,Patatin-like phospholipase (PNPLA) domain profile.:IPR002641,Patatin-like phospholipase domain; Pfam:PF01734,Patatin-like phospholipase:IPR002641,Patatin-like phospholipase domain; PANTHER:PTHR12406,:IPR033562,Patatin-like phospholipase domain-containing protein
	Vischeria C74	Vischeria_C74_contig_10_g77470.t1	PLPL3_MOUSE 1-acylglycerol-3-phosphate O-acyltransferase Pnpla3 OS=Mus musculus OX=10090 GN=Pnpla3 PE=1 SV=1	Pfam:PF01734,Patatin-like phospholipase:IPR002641,Patatin-like phospholipase domain; ProSiteProfiles:PS51635,Patatin-like phospholipase (PNPLA) domain profile.:IPR002641,Patatin-like phospholipase domain; PANTHER:PTHR12406,:IPR033562,Patatin-like phospholipase domain-containing protein
	Vischeria C74	Vischeria_C74_contig_12_g93020.t1	PLSB_CUCSA Glycerol-3-phosphate acyltransferase, chloroplastic OS=Cucumis sativus OX=3659 PE=2 SV=1	PANTHER:PTHR35695,:IPR016222,Glycerol-3-phosphate O-acyltransferase, chloroplast; Pfam:PF01553,Acyltransferase:IPR002123,Phospholipid/glycerol acyltransferase
	Vischeria C74	Vischeria_C74_contig_8_g61520.t1	GPT1_YEAST Glycerol-3-phosphate O-acyltransferase 1 OS=Saccharomyces cerevisiae (strain ATCC 204508 / S288c) OX=559292 GN=SCT1 PE=1 SV=3	SMART:SM00563,:IPR002123,Phospholipid/glycerol acyltransferase; Pfam:PF01553,Acyltransferase:IPR002123,Phospholipid/glycerol acyltransferase
	Vischeria cf. polyphem	Eup15901	LPAAT_ORYSJ Probable 1-acylglycerol-3-phosphate O-acyltransferase OS=Oryza sativa subsp. japonica GN=Os09g0520200 PE=3 SV=3	Pfam:PF00561,alpha/beta hydrolase fold:IPR000073,Alpha/beta hydrolase fold-1; PRINTS:PR00111,Alpha/beta hydrolase fold signature:IPR000073,Alpha/beta hydrolase fold-1; PRINTS:PR00111,Alpha/beta hydrolase fold signature:IPR000073,Alpha/beta hydrolase fold-1; PRINTS:PR00111,Alpha/beta hydrolase fold signature:IPR000073,Alpha/beta hydrolase fold-1
	Vischeria cf. polyphem	Eup05211	GPT1_YEAST Glycerol-3-phosphate O-acyltransferase 1 OS=Saccharomyces cerevisiae (strain ATCC 204508 / S288c) GN=SCT1 PE=1 SV=3	Pfam:PF01553,Acyltransferase:IPR002123,Phospholipid/glycerol acyltransferase; SMART:SM00563,Phosphate acyltransferases:IPR002123,Phospholipid/glycerol acyltransferase
	Vischeria cf. polyphem	Eup15727	GPT1_YEAST Glycerol-3-phosphate O-acyltransferase 1 OS=Saccharomyces cerevisiae (strain ATCC 204508 / S288c) GN=SCT1 PE=1 SV=3	Pfam:PF01553,Acyltransferase:IPR002123,Phospholipid/glycerol acyltransferase; SMART:SM00563,Phosphate acyltransferases:IPR002123,Phospholipid/glycerol acyltransferase
	Vischeria cf. polyphem	Eup04014	PLSB_ARATH Glycerol-3-phosphate acyltransferase, chloroplastic OS=Arabidopsis thaliana GN=ATS1 PE=2 SV=2	Pfam:PF01553,Acyltransferase:IPR002123,Phospholipid/glycerol acyltransferase
	Vischeria cf. polyphem	Eup07243	LPAAT_ORYSJ Probable 1-acylglycerol-3-phosphate O-acyltransferase OS=Oryza sativa subsp. japonica GN=Os09g0520200 PE=3 SV=3	Pfam:PF00561,alpha/beta hydrolase fold:IPR000073,Alpha/beta hydrolase fold-1; PRINTS:PR00111,Alpha/beta hydrolase fold signature:IPR000073,Alpha/beta hydrolase fold-1; PRINTS:PR00111,Alpha/beta hydrolase fold signature:IPR000073,Alpha/beta hydrolase fold-1; PRINTS:PR00111,Alpha/beta hydrolase fold signature:IPR000073,Alpha/beta hydrolase fold-1
	Vischeria cf. polyphem	Eup04234	PLSB_ARATH Glycerol-3-phosphate acyltransferase, chloroplastic OS=Arabidopsis thaliana GN=ATS1 PE=2 SV=2	Pfam:PF01553,Acyltransferase:IPR002123,Phospholipid/glycerol acyltransferase
	Ectocarpus silliculosus	rna657	PLSB_SPIOL Glycerol-3-phosphate acyltransferase, chloroplastic OS=Spinacia oleracea GN=GAT PE=1 SV=1	Pfam:PF01553,Acyltransferase:IPR002123,Phospholipid/glycerol acyltransferase
	Ectocarpus silliculosus	rna6283	LPAAT_ARATH 1-acylglycerol-3-phosphate O-acyltransferase OS=Arabidopsis thaliana GN=At4g24160 PE=1 SV=1	Pfam:PF00561,alpha/beta hydrolase fold:IPR000073,Alpha/beta hydrolase fold-1; PRINTS:PR00111,Alpha/beta hydrolase fold signature:IPR000073,Alpha/beta hydrolase fold-1; PRINTS:PR00111,Alpha/beta hydrolase fold signature:IPR000073,Alpha/beta hydrolase fold-1; PRINTS:PR00111,Alpha/beta hydrolase fold signature:IPR000073,Alpha/beta hydrolase fold-1
	Ectocarpus silliculosus	rna8682	LPAAT_ORYSJ Probable 1-acylglycerol-3-phosphate O-acyltransferase OS=Oryza sativa subsp. japonica GN=Os09g0520200 PE=3 SV=3	PRINTS:PR00412,Epoxide hydrolase signature:IPR000639,Epoxide hydrolase-like; PRINTS:PR00412,Epoxide hydrolase signature:IPR000639,Epoxide hydrolase-like; PRINTS:PR00412,Epoxide hydrolase signature:IPR000639,Epoxide hydrolase-like; PRINTS:PR00111,Alpha/beta hydrolase fold signature:IPR000073,Alpha/beta hydrolase fold-1; PRINTS:PR00111,Alpha/beta hydrolase fold signature:IPR000073,Alpha/beta hydrol…
	Ectocarpus silliculosus	rna10200	GPT1_YEAST Glycerol-3-phosphate O-acyltransferase 1 OS=Saccharomyces cerevisiae (strain ATCC 204508 / S288c) GN=SCT1 PE=1 SV=3	Pfam:PF01553,Acyltransferase:IPR002123,Phospholipid/glycerol acyltransferase; SMART:SM00563,Phosphate acyltransferases:IPR002123,Phospholipid/glycerol acyltransferase
	Nannochloropsis gaditana_B-31	Naga_100106g21.1	GPT1_YEAST Glycerol-3-phosphate O-acyltransferase 1 OS=Saccharomyces cerevisiae (strain ATCC 204508 / S288c) GN=SCT1 PE=1 SV=3	SMART:SM00563,Phosphate acyltransferases:IPR002123,Phospholipid/glycerol acyltransferase; Pfam:PF01553,Acyltransferase:IPR002123,Phospholipid/glycerol acyltransferase
	Nannochloropsis oceanica_CCMP1779	7589-mRNA-1	GPT1_YEAST Glycerol-3-phosphate O-acyltransferase 1 OS=Saccharomyces cerevisiae (strain ATCC 204508 / S288c) GN=SCT1 PE=1 SV=3	SMART:SM00563,Phosphate acyltransferases:IPR002123,Phospholipid/glycerol acyltransferase; Pfam:PF01553,Acyltransferase:IPR002123,Phospholipid/glycerol acyltransferase
	Phaeodactylum tricornutum	rna8059	LPAAT_ORYSJ Probable 1-acylglycerol-3-phosphate O-acyltransferase OS=Oryza sativa subsp. japonica GN=Os09g0520200 PE=3 SV=3	Pfam:PF00561,alpha/beta hydrolase fold:IPR000073,Alpha/beta hydrolase fold-1; PRINTS:PR00111,Alpha/beta hydrolase fold signature:IPR000073,Alpha/beta hydrolase fold-1; PRINTS:PR00111,Alpha/beta hydrolase fold signature:IPR000073,Alpha/beta hydrolase fold-1; PRINTS:PR00111,Alpha/beta hydrolase fold signature:IPR000073,Alpha/beta hydrolase fold-1
	Phaeodactylum tricornutum	rna9296	PLSB_CUCSA Glycerol-3-phosphate acyltransferase, chloroplastic OS=Cucumis sativus PE=2 SV=1	Pfam:PF01553,Acyltransferase:IPR002123,Phospholipid/glycerol acyltransferase
	Saccharina japonica	SJ09888	LPAAT_ORYSJ Probable 1-acylglycerol-3-phosphate O-acyltransferase OS=Oryza sativa subsp. japonica GN=Os09g0520200 PE=3 SV=3	Pfam:PF00561,alpha/beta hydrolase fold:IPR000073,Alpha/beta hydrolase fold-1; PRINTS:PR00111,Alpha/beta hydrolase fold signature:IPR000073,Alpha/beta hydrolase fold-1; PRINTS:PR00111,Alpha/beta hydrolase fold signature:IPR000073,Alpha/beta hydrolase fold-1; PRINTS:PR00111,Alpha/beta hydrolase fold signature:IPR000073,Alpha/beta hydrolase fold-1
	Saccharina japonica	SJ11668	PLSB_CUCSA Glycerol-3-phosphate acyltransferase, chloroplastic OS=Cucumis sativus PE=2 SV=1	Pfam:PF01553,Acyltransferase:IPR002123,Phospholipid/glycerol acyltransferase
LPAT	Monodopsis C141	Monodopsis_C141_contig_10_g66830.t1	PLSC_YEAST 1-acyl-sn-glycerol-3-phosphate acyltransferase OS=Saccharomyces cerevisiae (strain ATCC 204508 / S288c) OX=559292 GN=SLC1 PE=1 SV=1	Pfam:PF01553,Acyltransferase:IPR002123,Phospholipid/glycerol acyltransferase; SMART:SM00563,:IPR002123,Phospholipid/glycerol acyltransferase
	Monodopsis C141	Monodopsis_C141_contig_13_g84570.t1	LPAT_CHLRE 1-acyl-sn-glycerol-3-phosphate acyltransferase CHLREDRAFT_174358 OS=Chlamydomonas reinhardtii OX=3055 GN=CHLREDRAFT_174358 PE=3 SV=2	SMART:SM00563,:IPR002123,Phospholipid/glycerol acyltransferase; Pfam:PF01553,Acyltransferase:IPR002123,Phospholipid/glycerol acyltransferase
	Monodopsis C141	Monodopsis_C141_contig_15_g91120.t1	LPAT_CHLRE 1-acyl-sn-glycerol-3-phosphate acyltransferase CHLREDRAFT_174358 OS=Chlamydomonas reinhardtii OX=3055 GN=CHLREDRAFT_174358 PE=3 SV=2	Pfam:PF01553,Acyltransferase:IPR002123,Phospholipid/glycerol acyltransferase; SMART:SM00563,:IPR002123,Phospholipid/glycerol acyltransferase
	Monodopsis C141	Monodopsis_C141_contig_6_g46480.t1	LPAT5_ARATH Probable 1-acyl-sn-glycerol-3-phosphate acyltransferase 5 OS=Arabidopsis thaliana OX=3702 GN=LPAT5 PE=2 SV=1	SMART:SM00563,:IPR002123,Phospholipid/glycerol acyltransferase; Pfam:PF16076,Acyltransferase C-terminus:IPR032098,Acyltransferase, C-terminal domain; Pfam:PF01553,Acyltransferase:IPR002123,Phospholipid/glycerol acyltransferase
	Monodopsis C141	Monodopsis_C141_contig_9_g64010.t1	LPAT1_BRANA 1-acyl-sn-glycerol-3-phosphate acyltransferase BAT2, chloroplastic OS=Brassica napus OX=3708 GN=BAT2 PE=1 SV=2	SMART:SM00563,:IPR002123,Phospholipid/glycerol acyltransferase; Pfam:PF01553,Acyltransferase:IPR002123,Phospholipid/glycerol acyltransferase
	Monodopsis C73	Monodopsis_C73_contig_1_g01150.t1	LPAT1_BRANA 1-acyl-sn-glycerol-3-phosphate acyltransferase BAT2, chloroplastic OS=Brassica napus OX=3708 GN=BAT2 PE=1 SV=2	SMART:SM00563,:IPR002123,Phospholipid/glycerol acyltransferase; Pfam:PF01553,Acyltransferase:IPR002123,Phospholipid/glycerol acyltransferase
	Monodopsis C73	Monodopsis_C73_contig_12_g85010.t1	PLSC_YEAST 1-acyl-sn-glycerol-3-phosphate acyltransferase OS=Saccharomyces cerevisiae (strain ATCC 204508 / S288c) OX=559292 GN=SLC1 PE=1 SV=1	Pfam:PF01553,Acyltransferase:IPR002123,Phospholipid/glycerol acyltransferase; SMART:SM00563,:IPR002123,Phospholipid/glycerol acyltransferase
	Monodopsis C73	Monodopsis_C73_contig_14_g96260.t1	LPAT5_ARATH Probable 1-acyl-sn-glycerol-3-phosphate acyltransferase 5 OS=Arabidopsis thaliana OX=3702 GN=LPAT5 PE=2 SV=1	Pfam:PF01553,Acyltransferase:IPR002123,Phospholipid/glycerol acyltransferase; Pfam:PF16076,Acyltransferase C-terminus:IPR032098,Acyltransferase, C-terminal domain; SMART:SM00563,:IPR002123,Phospholipid/glycerol acyltransferase
	Monodopsis C73	Monodopsis_C73_contig_19_g118000.t1	LPAT_CHLRE 1-acyl-sn-glycerol-3-phosphate acyltransferase CHLREDRAFT_174358 OS=Chlamydomonas reinhardtii OX=3055 GN=CHLREDRAFT_174358 PE=3 SV=2	SMART:SM00563,:IPR002123,Phospholipid/glycerol acyltransferase; Pfam:PF01553,Acyltransferase:IPR002123,Phospholipid/glycerol acyltransferase
	Monodopsis C73	Monodopsis_C73_contig_24_g134090.t1	LPAT_CHLRE 1-acyl-sn-glycerol-3-phosphate acyltransferase CHLREDRAFT_174358 OS=Chlamydomonas reinhardtii OX=3055 GN=CHLREDRAFT_174358 PE=3 SV=2	Pfam:PF01553,Acyltransferase:IPR002123,Phospholipid/glycerol acyltransferase; SMART:SM00563,:IPR002123,Phospholipid/glycerol acyltransferase
	Vischeria C74	Vischeria_C74_contig_10_g77650.t1	PLSC_YEAST 1-acyl-sn-glycerol-3-phosphate acyltransferase OS=Saccharomyces cerevisiae (strain ATCC 204508 / S288c) OX=559292 GN=SLC1 PE=1 SV=1	Pfam:PF01553,Acyltransferase:IPR002123,Phospholipid/glycerol acyltransferase; SMART:SM00563,:IPR002123,Phospholipid/glycerol acyltransferase
	Vischeria C74	Vischeria_C74_contig_15_g110960.t1	LPAT_CHLRE 1-acyl-sn-glycerol-3-phosphate acyltransferase CHLREDRAFT_174358 OS=Chlamydomonas reinhardtii OX=3055 GN=CHLREDRAFT_174358 PE=3 SV=2	SMART:SM00563,:IPR002123,Phospholipid/glycerol acyltransferase; Pfam:PF01553,Acyltransferase:IPR002123,Phospholipid/glycerol acyltransferase
	Vischeria C74	Vischeria_C74_contig_22_g152010.t1	PLSC_LIMDO 1-acyl-sn-glycerol-3-phosphate acyltransferase OS=Limnanthes douglasii OX=28973 GN=PLSC PE=2 SV=1	Pfam:PF01553,Acyltransferase:IPR002123,Phospholipid/glycerol acyltransferase; SMART:SM00563,:IPR002123,Phospholipid/glycerol acyltransferase
	Vischeria C74	Vischeria_C74_contig_5_g39130.t1	LPAT_CHLRE 1-acyl-sn-glycerol-3-phosphate acyltransferase CHLREDRAFT_174358 OS=Chlamydomonas reinhardtii OX=3055 GN=CHLREDRAFT_174358 PE=3 SV=2	SMART:SM00563,:IPR002123,Phospholipid/glycerol acyltransferase; Pfam:PF01553,Acyltransferase:IPR002123,Phospholipid/glycerol acyltransferase
	Vischeria cf. polyphem	Eup17609	PLSC_COCNU 1-acyl-sn-glycerol-3-phosphate acyltransferase OS=Cocos nucifera PE=1 SV=1	Pfam:PF01553,Acyltransferase:IPR002123,Phospholipid/glycerol acyltransferase; SMART:SM00563,Phosphate acyltransferases:IPR002123,Phospholipid/glycerol acyltransferase
	Vischeria cf. polyphem	Eup17333	PLSC_COCNU 1-acyl-sn-glycerol-3-phosphate acyltransferase OS=Cocos nucifera PE=1 SV=1	Pfam:PF01553,Acyltransferase:IPR002123,Phospholipid/glycerol acyltransferase; SMART:SM00563,Phosphate acyltransferases:IPR002123,Phospholipid/glycerol acyltransferase
	Vischeria cf. polyphem	Eup06349	LPAT_CHLRE 1-acyl-sn-glycerol-3-phosphate acyltransferase CHLREDRAFT_174358 OS=Chlamydomonas reinhardtii GN=CHLREDRAFT_174358 PE=3 SV=2	SMART:SM00563,Phosphate acyltransferases:IPR002123,Phospholipid/glycerol acyltransferase; Pfam:PF01553,Acyltransferase:IPR002123,Phospholipid/glycerol acyltransferase
	Vischeria cf. polyphem	Eup02435	PLSC_YEAST Probable 1-acyl-sn-glycerol-3-phosphate acyltransferase OS=Saccharomyces cerevisiae (strain ATCC 204508 / S288c) GN=SLC1 PE=1 SV=1	Pfam:PF01553,Acyltransferase:IPR002123,Phospholipid/glycerol acyltransferase; SMART:SM00563,Phosphate acyltransferases:IPR002123,Phospholipid/glycerol acyltransferase
	Vischeria cf. polyphem	Eup06388	PLSC_COCNU 1-acyl-sn-glycerol-3-phosphate acyltransferase OS=Cocos nucifera PE=1 SV=1	SMART:SM00563,Phosphate acyltransferases:IPR002123,Phospholipid/glycerol acyltransferase; Pfam:PF01553,Acyltransferase:IPR002123,Phospholipid/glycerol acyltransferase
	Vischeria cf. polyphem	Eup03930	LPAT_CHLRE 1-acyl-sn-glycerol-3-phosphate acyltransferase CHLREDRAFT_174358 OS=Chlamydomonas reinhardtii GN=CHLREDRAFT_174358 PE=3 SV=2	SMART:SM00563,Phosphate acyltransferases:IPR002123,Phospholipid/glycerol acyltransferase; Pfam:PF01553,Acyltransferase:IPR002123,Phospholipid/glycerol acyltransferase
	Vischeria cf. polyphem	Eup13544	LPAT_CHLRE 1-acyl-sn-glycerol-3-phosphate acyltransferase CHLREDRAFT_174358 OS=Chlamydomonas reinhardtii GN=CHLREDRAFT_174358 PE=3 SV=2	Pfam:PF01553,Acyltransferase:IPR002123,Phospholipid/glycerol acyltransferase; SMART:SM00563,Phosphate acyltransferases:IPR002123,Phospholipid/glycerol acyltransferase
	Vischeria cf. polyphem	Eup14760	PLSC_LIMDO 1-acyl-sn-glycerol-3-phosphate acyltransferase OS=Limnanthes douglasii GN=PLSC PE=2 SV=1	SMART:SM00563,Phosphate acyltransferases:IPR002123,Phospholipid/glycerol acyltransferase; Pfam:PF01553,Acyltransferase:IPR002123,Phospholipid/glycerol acyltransferase
	Ectocarpus silliculosus	rna4673	PLSC_YEAST Probable 1-acyl-sn-glycerol-3-phosphate acyltransferase OS=Saccharomyces cerevisiae (strain ATCC 204508 / S288c) GN=SLC1 PE=1 SV=1	Pfam:PF01553,Acyltransferase:IPR002123,Phospholipid/glycerol acyltransferase; SMART:SM00563,Phosphate acyltransferases:IPR002123,Phospholipid/glycerol acyltransferase
	Ectocarpus silliculosus	rna5921	LPAT1_ARATH 1-acyl-sn-glycerol-3-phosphate acyltransferase 1, chloroplastic OS=Arabidopsis thaliana GN=LPAT1 PE=2 SV=1	SMART:SM00563,Phosphate acyltransferases:IPR002123,Phospholipid/glycerol acyltransferase; Pfam:PF01553,Acyltransferase:IPR002123,Phospholipid/glycerol acyltransferase
	Ectocarpus silliculosus	rna10696	LPAT_CHLRE 1-acyl-sn-glycerol-3-phosphate acyltransferase CHLREDRAFT_174358 OS=Chlamydomonas reinhardtii GN=CHLREDRAFT_174358 PE=3 SV=2	SMART:SM00563,Phosphate acyltransferases:IPR002123,Phospholipid/glycerol acyltransferase; Pfam:PF01553,Acyltransferase:IPR002123,Phospholipid/glycerol acyltransferase
	Nannochloropsis gaditana_B-31	Naga_100007g86.1	LPAT_CHLRE 1-acyl-sn-glycerol-3-phosphate acyltransferase CHLREDRAFT_174358 OS=Chlamydomonas reinhardtii GN=CHLREDRAFT_174358 PE=3 SV=2	Pfam:PF01553,Acyltransferase:IPR002123,Phospholipid/glycerol acyltransferase; SMART:SM00563,Phosphate acyltransferases:IPR002123,Phospholipid/glycerol acyltransferase
	Nannochloropsis gaditana_B-31	Naga_100015g9.1	PLSC_COCNU 1-acyl-sn-glycerol-3-phosphate acyltransferase OS=Cocos nucifera PE=1 SV=1	SMART:SM00563,Phosphate acyltransferases:IPR002123,Phospholipid/glycerol acyltransferase; Pfam:PF01553,Acyltransferase:IPR002123,Phospholipid/glycerol acyltransferase
	Nannochloropsis gaditana_B-31	Naga_100154g3.1	LPAT5_ARATH Probable 1-acyl-sn-glycerol-3-phosphate acyltransferase 5 OS=Arabidopsis thaliana GN=LPAT5 PE=2 SV=1	Pfam:PF01553,Acyltransferase:IPR002123,Phospholipid/glycerol acyltransferase; SMART:SM00563,Phosphate acyltransferases:IPR002123,Phospholipid/glycerol acyltransferase
	Nannochloropsis gaditana_B-31	Naga_100904g1.1	LPAT_CHLRE 1-acyl-sn-glycerol-3-phosphate acyltransferase CHLREDRAFT_174358 OS=Chlamydomonas reinhardtii GN=CHLREDRAFT_174358 PE=3 SV=2	SMART:SM00563,Phosphate acyltransferases:IPR002123,Phospholipid/glycerol acyltransferase; Pfam:PF01553,Acyltransferase:IPR002123,Phospholipid/glycerol acyltransferase
	Nannochloropsis oceanica_CCMP1779	10774-mRNA-1	PLSC_COCNU 1-acyl-sn-glycerol-3-phosphate acyltransferase OS=Cocos nucifera PE=1 SV=1	SMART:SM00563,Phosphate acyltransferases:IPR002123,Phospholipid/glycerol acyltransferase; Pfam:PF01553,Acyltransferase:IPR002123,Phospholipid/glycerol acyltransferase
	Nannochloropsis oceanica_CCMP1779	2512-mRNA-1	LPAT1_BRANA 1-acyl-sn-glycerol-3-phosphate acyltransferase 1, chloroplastic OS=Brassica napus GN=LPAT1 PE=2 SV=1	SMART:SM00563,Phosphate acyltransferases:IPR002123,Phospholipid/glycerol acyltransferase; Pfam:PF01553,Acyltransferase:IPR002123,Phospholipid/glycerol acyltransferase
	Nannochloropsis oceanica_CCMP1779	11588-mRNA-1	LPAT_CHLRE 1-acyl-sn-glycerol-3-phosphate acyltransferase CHLREDRAFT_174358 OS=Chlamydomonas reinhardtii GN=CHLREDRAFT_174358 PE=3 SV=2	SMART:SM00563,Phosphate acyltransferases:IPR002123,Phospholipid/glycerol acyltransferase; Pfam:PF01553,Acyltransferase:IPR002123,Phospholipid/glycerol acyltransferase
	Nannochloropsis oceanica_CCMP1779	8524-mRNA-1	LPAT5_ARATH Probable 1-acyl-sn-glycerol-3-phosphate acyltransferase 5 OS=Arabidopsis thaliana GN=LPAT5 PE=2 SV=1	SMART:SM00563,Phosphate acyltransferases:IPR002123,Phospholipid/glycerol acyltransferase; Pfam:PF16076,Acyltransferase C-terminus:IPR032098,Acyltransferase, C-terminal domain; Pfam:PF01553,Acyltransferase:IPR002123,Phospholipid/glycerol acyltransferase
	Nannochloropsis oceanica_CCMP1779	1680-mRNA-1	LPAT2_BRAOL 1-acyl-sn-glycerol-3-phosphate acyltransferase 2 OS=Brassica oleracea GN=LPAT2 PE=2 SV=1	SMART:SM00563,Phosphate acyltransferases:IPR002123,Phospholipid/glycerol acyltransferase; Pfam:PF16076,Acyltransferase C-terminus:IPR032098,Acyltransferase, C-terminal domain; Pfam:PF01553,Acyltransferase:IPR002123,Phospholipid/glycerol acyltransferase
	Phaeodactylum tricornutum	rna34	LPAT_CHLRE 1-acyl-sn-glycerol-3-phosphate acyltransferase CHLREDRAFT_174358 OS=Chlamydomonas reinhardtii GN=CHLREDRAFT_174358 PE=3 SV=2	Pfam:PF01553,Acyltransferase:IPR002123,Phospholipid/glycerol acyltransferase; SMART:SM00563,Phosphate acyltransferases:IPR002123,Phospholipid/glycerol acyltransferase
	Phaeodactylum tricornutum	rna823	LPAT1_BRANA 1-acyl-sn-glycerol-3-phosphate acyltransferase 1, chloroplastic OS=Brassica napus GN=LPAT1 PE=2 SV=1	Pfam:PF01553,Acyltransferase:IPR002123,Phospholipid/glycerol acyltransferase; SMART:SM00563,Phosphate acyltransferases:IPR002123,Phospholipid/glycerol acyltransferase
	Phaeodactylum tricornutum	rna3838	LPAT1_BRANA 1-acyl-sn-glycerol-3-phosphate acyltransferase 1, chloroplastic OS=Brassica napus GN=LPAT1 PE=2 SV=1	SMART:SM00563,Phosphate acyltransferases:IPR002123,Phospholipid/glycerol acyltransferase; Pfam:PF01553,Acyltransferase:IPR002123,Phospholipid/glycerol acyltransferase
	Saccharina japonica	SJ01857	LPAT1_ARATH 1-acyl-sn-glycerol-3-phosphate acyltransferase 1, chloroplastic OS=Arabidopsis thaliana GN=LPAT1 PE=2 SV=1	SMART:SM00563,Phosphate acyltransferases:IPR002123,Phospholipid/glycerol acyltransferase; Pfam:PF01553,Acyltransferase:IPR002123,Phospholipid/glycerol acyltransferase
	Saccharina japonica	SJ08831	PLSC_YEAST Probable 1-acyl-sn-glycerol-3-phosphate acyltransferase OS=Saccharomyces cerevisiae (strain ATCC 204508 / S288c) GN=SLC1 PE=1 SV=1	Pfam:PF01553,Acyltransferase:IPR002123,Phospholipid/glycerol acyltransferase; SMART:SM00563,Phosphate acyltransferases:IPR002123,Phospholipid/glycerol acyltransferase
	Saccharina japonica	SJ10647	LPAT2_BRAOL 1-acyl-sn-glycerol-3-phosphate acyltransferase 2 OS=Brassica oleracea GN=LPAT2 PE=2 SV=1	SMART:SM00563,Phosphate acyltransferases:IPR002123,Phospholipid/glycerol acyltransferase; Pfam:PF01553,Acyltransferase:IPR002123,Phospholipid/glycerol acyltransferase; Pfam:PF16076,Acyltransferase C-terminus:IPR032098,Acyltransferase, C-terminal domain
	Saccharina japonica	SJ13801	LPAT_CHLRE 1-acyl-sn-glycerol-3-phosphate acyltransferase CHLREDRAFT_174358 OS=Chlamydomonas reinhardtii GN=CHLREDRAFT_174358 PE=3 SV=2	Pfam:PF01553,Acyltransferase:IPR002123,Phospholipid/glycerol acyltransferase; SMART:SM00563,Phosphate acyltransferases:IPR002123,Phospholipid/glycerol acyltransferase
	Saccharina japonica	SJ14307	LPAT1_ARATH 1-acyl-sn-glycerol-3-phosphate acyltransferase 1, chloroplastic OS=Arabidopsis thaliana GN=LPAT1 PE=2 SV=1	SMART:SM00563,Phosphate acyltransferases:IPR002123,Phospholipid/glycerol acyltransferase; Pfam:PF01553,Acyltransferase:IPR002123,Phospholipid/glycerol acyltransferase
	Thalassiosira pseudonana	rna780	LPAT5_ARATH Probable 1-acyl-sn-glycerol-3-phosphate acyltransferase 5 OS=Arabidopsis thaliana GN=LPAT5 PE=2 SV=1	Pfam:PF01553,Acyltransferase:IPR002123,Phospholipid/glycerol acyltransferase
	Thalassiosira pseudonana	rna2016	LPAT1_ARATH 1-acyl-sn-glycerol-3-phosphate acyltransferase 1, chloroplastic OS=Arabidopsis thaliana GN=LPAT1 PE=2 SV=1	SMART:SM00563,Phosphate acyltransferases:IPR002123,Phospholipid/glycerol acyltransferase; Pfam:PF01553,Acyltransferase:IPR002123,Phospholipid/glycerol acyltransferase
	Thalassiosira pseudonana	rna2069	LPAT1_BRANA 1-acyl-sn-glycerol-3-phosphate acyltransferase 1, chloroplastic OS=Brassica napus GN=LPAT1 PE=2 SV=1	SMART:SM00563,Phosphate acyltransferases:IPR002123,Phospholipid/glycerol acyltransferase; Pfam:PF01553,Acyltransferase:IPR002123,Phospholipid/glycerol acyltransferase
	Thalassiosira pseudonana	rna2643	LPAT1_ARATH 1-acyl-sn-glycerol-3-phosphate acyltransferase 1, chloroplastic OS=Arabidopsis thaliana GN=LPAT1 PE=2 SV=1	Pfam:PF01553,Acyltransferase:IPR002123,Phospholipid/glycerol acyltransferase; SMART:SM00563,Phosphate acyltransferases:IPR002123,Phospholipid/glycerol acyltransferase
	Thalassiosira pseudonana	rna10512	LPAT1_BRANA 1-acyl-sn-glycerol-3-phosphate acyltransferase 1, chloroplastic OS=Brassica napus GN=LPAT1 PE=2 SV=1	SMART:SM00563,Phosphate acyltransferases:IPR002123,Phospholipid/glycerol acyltransferase; Pfam:PF01553,Acyltransferase:IPR002123,Phospholipid/glycerol acyltransferase
	Vischeria stellata	Vis00135	LPAT1_ARATH 1-acyl-sn-glycerol-3-phosphate acyltransferase 1, chloroplastic OS=Arabidopsis thaliana GN=LPAT1 PE=2 SV=1	Pfam:PF01553,Acyltransferase:IPR002123,Phospholipid/glycerol acyltransferase
	Vischeria stellata	Vis03383	LPAT_CHLRE 1-acyl-sn-glycerol-3-phosphate acyltransferase CHLREDRAFT_174358 OS=Chlamydomonas reinhardtii GN=CHLREDRAFT_174358 PE=3 SV=2	Pfam:PF01553,Acyltransferase:IPR002123,Phospholipid/glycerol acyltransferase; TIGRFAM:TIGR00530,AGP_acyltrn: 1-acylglycerol-3-phosphate O-acyltransferases:IPR004552,1-acyl-sn-glycerol-3-phosphate acyltransferase
	Vischeria stellata	Vis05161	LPAT2_BRANA 1-acyl-sn-glycerol-3-phosphate acyltransferase 2 OS=Brassica napus GN=LPAT2 PE=2 SV=1	Pfam:PF01553,Acyltransferase:IPR002123,Phospholipid/glycerol acyltransferase
	Vischeria stellata	Vis09282	PLSC_LIMDO 1-acyl-sn-glycerol-3-phosphate acyltransferase OS=Limnanthes douglasii GN=PLSC PE=2 SV=1	Pfam:PF01553,Acyltransferase:IPR002123,Phospholipid/glycerol acyltransferase
	Vischeria stellata	Vis12484	LPAT_CHLRE 1-acyl-sn-glycerol-3-phosphate acyltransferase CHLREDRAFT_174358 OS=Chlamydomonas reinhardtii GN=CHLREDRAFT_174358 PE=3 SV=2	Pfam:PF01553,Acyltransferase:IPR002123,Phospholipid/glycerol acyltransferase; TIGRFAM:TIGR00530,AGP_acyltrn: 1-acylglycerol-3-phosphate O-acyltransferases:IPR004552,1-acyl-sn-glycerol-3-phosphate acyltransferase
	Vischeria stellata	Vis13339	PLSC_YEAST Probable 1-acyl-sn-glycerol-3-phosphate acyltransferase OS=Saccharomyces cerevisiae (strain ATCC 204508 / S288c) GN=SLC1 PE=1 SV=1	Pfam:PF01553,Acyltransferase:IPR002123,Phospholipid/glycerol acyltransferase
PAP	Monodopsis C141	Monodopsis_C141_contig_1_g06380.t1		Pfam:PF01569,PAP2 superfamily:IPR000326,Phosphatidic acid phosphatase type 2/haloperoxidase
	Monodopsis C141	Monodopsis_C141_contig_10_g71550.t1	SGPP2_MOUSE Sphingosine-1-phosphate phosphatase 2 OS=Mus musculus OX=10090 GN=Sgpp2 PE=1 SV=1	Pfam:PF01569,PAP2 superfamily:IPR000326,Phosphatidic acid phosphatase type 2/haloperoxidase; SMART:SM00014,:IPR000326,Phosphatidic acid phosphatase type 2/haloperoxidase
	Monodopsis C141	Monodopsis_C141_contig_16_g96930.t1	LPPE1_ARATH Lipid phosphate phosphatase epsilon 1, chloroplastic OS=Arabidopsis thaliana OX=3702 GN=LPPE1 PE=1 SV=1	Pfam:PF01569,PAP2 superfamily:IPR000326,Phosphatidic acid phosphatase type 2/haloperoxidase; SMART:SM00014,:IPR000326,Phosphatidic acid phosphatase type 2/haloperoxidase
	Monodopsis C141	Monodopsis_C141_contig_6_g41160.t1	PLPP4_MOUSE Phospholipid phosphatase 4 OS=Mus musculus OX=10090 GN=Plpp4 PE=2 SV=1	Pfam:PF01569,PAP2 superfamily:IPR000326,Phosphatidic acid phosphatase type 2/haloperoxidase; SMART:SM00014,:IPR000326,Phosphatidic acid phosphatase type 2/haloperoxidase
	Monodopsis C141	Monodopsis_C141_contig_8_g55260.t1		Pfam:PF01569,PAP2 superfamily:IPR000326,Phosphatidic acid phosphatase type 2/haloperoxidase
	Monodopsis C73	Monodopsis_C73_contig_1_g03090.t1		SMART:SM00014,:IPR000326,Phosphatidic acid phosphatase type 2/haloperoxidase; Pfam:PF01569,PAP2 superfamily:IPR000326,Phosphatidic acid phosphatase type 2/haloperoxidase
	Monodopsis C73	Monodopsis_C73_contig_2_g20030.t1	SGPP2_MOUSE Sphingosine-1-phosphate phosphatase 2 OS=Mus musculus OX=10090 GN=Sgpp2 PE=1 SV=1	Pfam:PF01569,PAP2 superfamily:IPR000326,Phosphatidic acid phosphatase type 2/haloperoxidase; SMART:SM00014,:IPR000326,Phosphatidic acid phosphatase type 2/haloperoxidase
	Monodopsis C73	Monodopsis_C73_contig_4_g31540.t1	LPPE1_ARATH Lipid phosphate phosphatase epsilon 1, chloroplastic OS=Arabidopsis thaliana OX=3702 GN=LPPE1 PE=1 SV=1	SMART:SM00014,:IPR000326,Phosphatidic acid phosphatase type 2/haloperoxidase; Pfam:PF01569,PAP2 superfamily:IPR000326,Phosphatidic acid phosphatase type 2/haloperoxidase
	Monodopsis C73	Monodopsis_C73_contig_9_g68060.t1	PLPP4_MOUSE Phospholipid phosphatase 4 OS=Mus musculus OX=10090 GN=Plpp4 PE=2 SV=1	SMART:SM00014,:IPR000326,Phosphatidic acid phosphatase type 2/haloperoxidase; Pfam:PF01569,PAP2 superfamily:IPR000326,Phosphatidic acid phosphatase type 2/haloperoxidase
	Vischeria C74	Vischeria_C74_contig_10_g82660.t1		Pfam:PF01569,PAP2 superfamily:IPR000326,Phosphatidic acid phosphatase type 2/haloperoxidase
	Vischeria C74	Vischeria_C74_contig_16_g117540.t1	SGPP1_HUMAN Sphingosine-1-phosphate phosphatase 1 OS=Homo sapiens OX=9606 GN=SGPP1 PE=1 SV=2	Pfam:PF01569,PAP2 superfamily:IPR000326,Phosphatidic acid phosphatase type 2/haloperoxidase; SMART:SM00014,:IPR000326,Phosphatidic acid phosphatase type 2/haloperoxidase
	Vischeria C74	Vischeria_C74_contig_24_g164610.t1	LPP2_ARATH Lipid phosphate phosphatase 2 OS=Arabidopsis thaliana OX=3702 GN=LPP2 PE=2 SV=1	Pfam:PF01569,PAP2 superfamily:IPR000326,Phosphatidic acid phosphatase type 2/haloperoxidase; SMART:SM00014,:IPR000326,Phosphatidic acid phosphatase type 2/haloperoxidase
	Vischeria C74	Vischeria_C74_contig_25_g167490.t1		Pfam:PF01569,PAP2 superfamily:IPR000326,Phosphatidic acid phosphatase type 2/haloperoxidase
	Vischeria C74	Vischeria_C74_contig_29_g180280.t1	DPP1_SCHPO Probable diacylglycerol pyrophosphate phosphatase 1 OS=Schizosaccharomyces pombe (strain 972 / ATCC 24843) OX=284812 GN=dpp1 PE=3 SV=1	Pfam:PF01569,PAP2 superfamily:IPR000326,Phosphatidic acid phosphatase type 2/haloperoxidase; SMART:SM00014,:IPR000326,Phosphatidic acid phosphatase type 2/haloperoxidase
	Vischeria C74	Vischeria_C74_contig_38_g204270.t1		Pfam:PF01569,PAP2 superfamily:IPR000326,Phosphatidic acid phosphatase type 2/haloperoxidase
	Vischeria C74	Vischeria_C74_contig_4_g32570.t1	PRXC_CURIN Vanadium chloroperoxidase OS=Curvularia inaequalis OX=38902 GN=CPO PE=1 SV=1	Pfam:PF01569,PAP2 superfamily:IPR000326,Phosphatidic acid phosphatase type 2/haloperoxidase
	Vischeria C74	Vischeria_C74_contig_7_g54060.t1		Pfam:PF01569,PAP2 superfamily:IPR000326,Phosphatidic acid phosphatase type 2/haloperoxidase
	Vischeria cf. polyphem	Eup00825		Pfam:PF01569,PAP2 superfamily:IPR000326,Phosphatidic acid phosphatase type 2/haloperoxidase
	Vischeria cf. polyphem	Eup12999	PRXC_CURIN Vanadium chloroperoxidase OS=Curvularia inaequalis GN=CPO PE=1 SV=1	Pfam:PF01569,PAP2 superfamily:IPR000326,Phosphatidic acid phosphatase type 2/haloperoxidase
	Vischeria cf. polyphem	Eup15178		Pfam:PF01569,PAP2 superfamily:IPR000326,Phosphatidic acid phosphatase type 2/haloperoxidase
	Vischeria cf. polyphem	Eup14380	PRXC_CURIN Vanadium chloroperoxidase OS=Curvularia inaequalis GN=CPO PE=1 SV=1	Pfam:PF01569,PAP2 superfamily:IPR000326,Phosphatidic acid phosphatase type 2/haloperoxidase
	Ectocarpus silliculosus	rna8419		Pfam:PF01569,PAP2 superfamily:IPR000326,Phosphatidic acid phosphatase type 2/haloperoxidase
	Ectocarpus silliculosus	rna10387	LPP1_ARATH Lipid phosphate phosphatase 1 OS=Arabidopsis thaliana GN=LPP1 PE=2 SV=2	SMART:SM00014,Acid phosphatase homologues:IPR000326,Phosphatidic acid phosphatase type 2/haloperoxidase; Pfam:PF01569,PAP2 superfamily:IPR000326,Phosphatidic acid phosphatase type 2/haloperoxidase
	Ectocarpus silliculosus	rna10389		Pfam:PF01569,PAP2 superfamily:IPR000326,Phosphatidic acid phosphatase type 2/haloperoxidase
	Ectocarpus silliculosus	rna11668	LPPG_ARATH Lipid phosphate phosphatase gamma OS=Arabidopsis thaliana GN=LPPG PE=1 SV=1	Pfam:PF01569,PAP2 superfamily:IPR000326,Phosphatidic acid phosphatase type 2/haloperoxidase; SMART:SM00014,Acid phosphatase homologues:IPR000326,Phosphatidic acid phosphatase type 2/haloperoxidase
	Ectocarpus silliculosus	rna14593	SGPP1_HUMAN Sphingosine-1-phosphate phosphatase 1 OS=Homo sapiens GN=SGPP1 PE=1 SV=2	Pfam:PF01569,PAP2 superfamily:IPR000326,Phosphatidic acid phosphatase type 2/haloperoxidase
	Nannochloropsis gaditana_B-31	Naga_100038g41.1	LPP2_ARATH Lipid phosphate phosphatase 2 OS=Arabidopsis thaliana GN=LPP2 PE=2 SV=1	Pfam:PF01569,PAP2 superfamily:IPR000326,Phosphatidic acid phosphatase type 2/haloperoxidase; SMART:SM00014,Acid phosphatase homologues:IPR000326,Phosphatidic acid phosphatase type 2/haloperoxidase
	Nannochloropsis oceanica_CCMP1779	8930-mRNA-1		Pfam:PF01569,PAP2 superfamily:IPR000326,Phosphatidic acid phosphatase type 2/haloperoxidase
	Nannochloropsis oceanica_CCMP1779	7090-mRNA-1	SGPP2_HUMAN Sphingosine-1-phosphate phosphatase 2 OS=Homo sapiens GN=SGPP2 PE=2 SV=1	Pfam:PF01569,PAP2 superfamily:IPR000326,Phosphatidic acid phosphatase type 2/haloperoxidase
	Phaeodactylum tricornutum	rna662	LPPE2_ARATH Lipid phosphate phosphatase epsilon 2, chloroplastic OS=Arabidopsis thaliana GN=LPPE2 PE=1 SV=1	Pfam:PF01569,PAP2 superfamily:IPR000326,Phosphatidic acid phosphatase type 2/haloperoxidase; SMART:SM00014,Acid phosphatase homologues:IPR000326,Phosphatidic acid phosphatase type 2/haloperoxidase
	Phaeodactylum tricornutum	rna8376	LPP1_ARATH Lipid phosphate phosphatase 1 OS=Arabidopsis thaliana GN=LPP1 PE=2 SV=2	SMART:SM00014,Acid phosphatase homologues:IPR000326,Phosphatidic acid phosphatase type 2/haloperoxidase; Pfam:PF01569,PAP2 superfamily:IPR000326,Phosphatidic acid phosphatase type 2/haloperoxidase
	Phaeodactylum tricornutum	rna8683	LPP1_ARATH Lipid phosphate phosphatase 1 OS=Arabidopsis thaliana GN=LPP1 PE=2 SV=2	Pfam:PF01569,PAP2 superfamily:IPR000326,Phosphatidic acid phosphatase type 2/haloperoxidase; SMART:SM00014,Acid phosphatase homologues:IPR000326,Phosphatidic acid phosphatase type 2/haloperoxidase
	Saccharina japonica	SJ13957	LPP3_ARATH Putative lipid phosphate phosphatase 3, chloroplastic OS=Arabidopsis thaliana GN=LPP3 PE=2 SV=1	SMART:SM00014,Acid phosphatase homologues:IPR000326,Phosphatidic acid phosphatase type 2/haloperoxidase; Pfam:PF01569,PAP2 superfamily:IPR000326,Phosphatidic acid phosphatase type 2/haloperoxidase
	Saccharina japonica	SJ16901	AEE7_ARATH Acetate/butyrate--CoA ligase AAE7, peroxisomal OS=Arabidopsis thaliana GN=AAE7 PE=1 SV=1	Pfam:PF13193,AMP-binding enzyme C-terminal domain:IPR025110,AMP-binding enzyme C-terminal domain; SMART:SM00014,Acid phosphatase homologues:IPR000326,Phosphatidic acid phosphatase type 2/haloperoxidase; Pfam:PF00501,AMP-binding enzyme:IPR000873,AMP-dependent synthetase/ligase; Pfam:PF01569,PAP2 superfamily:IPR000326,Phosphatidic acid phosphatase type 2/haloperoxidase; ProSitePatterns:PS00455,Puta…
	Saccharina japonica	SJ21389	LPP1_ARATH Lipid phosphate phosphatase 1 OS=Arabidopsis thaliana GN=LPP1 PE=2 SV=2	Pfam:PF01569,PAP2 superfamily:IPR000326,Phosphatidic acid phosphatase type 2/haloperoxidase; SMART:SM00014,Acid phosphatase homologues:IPR000326,Phosphatidic acid phosphatase type 2/haloperoxidase
	Thalassiosira pseudonana	rna1784	PLPP5_MOUSE Phospholipid phosphatase 5 OS=Mus musculus GN=Plpp5 PE=2 SV=1	SMART:SM00014,Acid phosphatase homologues:IPR000326,Phosphatidic acid phosphatase type 2/haloperoxidase; Pfam:PF01569,PAP2 superfamily:IPR000326,Phosphatidic acid phosphatase type 2/haloperoxidase
	Thalassiosira pseudonana	rna3597	LPPE1_ARATH Lipid phosphate phosphatase epsilon 1, chloroplastic OS=Arabidopsis thaliana GN=LPPE1 PE=1 SV=1	Pfam:PF01569,PAP2 superfamily:IPR000326,Phosphatidic acid phosphatase type 2/haloperoxidase
	Thalassiosira pseudonana	rna9827	DOPP1_DICDI Dolichyldiphosphatase 1 OS=Dictyostelium discoideum GN=dolpp1 PE=3 SV=1	SMART:SM00014,Acid phosphatase homologues:IPR000326,Phosphatidic acid phosphatase type 2/haloperoxidase; Pfam:PF01569,PAP2 superfamily:IPR000326,Phosphatidic acid phosphatase type 2/haloperoxidase
	Vischeria stellata	Vis04460	DPP1_SCHPO Probable diacylglycerol pyrophosphate phosphatase 1 OS=Schizosaccharomyces pombe (strain 972 / ATCC 24843) GN=dpp1 PE=3 SV=1	Pfam:PF01569,PAP2 superfamily:IPR000326,Phosphatidic acid phosphatase type 2/haloperoxidase
	Vischeria stellata	Vis05018		Pfam:PF01569,PAP2 superfamily:IPR000326,Phosphatidic acid phosphatase type 2/haloperoxidase
	Vischeria stellata	Vis10981		Pfam:PF01569,PAP2 superfamily:IPR000326,Phosphatidic acid phosphatase type 2/haloperoxidase
	Vischeria stellata	Vis12516	LPP1_ARATH Lipid phosphate phosphatase 1 OS=Arabidopsis thaliana GN=LPP1 PE=2 SV=2	Pfam:PF01569,PAP2 superfamily:IPR000326,Phosphatidic acid phosphatase type 2/haloperoxidase
	Vischeria stellata	Vis12810	PRXC_CURIN Vanadium chloroperoxidase OS=Curvularia inaequalis GN=CPO PE=1 SV=1	Pfam:PF01569,PAP2 superfamily:IPR000326,Phosphatidic acid phosphatase type 2/haloperoxidase
DGAT	Monodopsis C141	Monodopsis_C141_contig_1_g09430.t1	DGAT2_MOUSE Diacylglycerol O-acyltransferase 2 OS=Mus musculus OX=10090 GN=Dgat2 PE=1 SV=1	Pfam:PF03982,Diacylglycerol acyltransferase:IPR007130,Diacylglycerol acyltransferase
	Monodopsis C141	Monodopsis_C141_contig_16_g96050.t1	DGAT2_RICCO Diacylglycerol O-acyltransferase 2 OS=Ricinus communis OX=3988 GN=DGAT2 PE=1 SV=1	Pfam:PF03982,Diacylglycerol acyltransferase:IPR007130,Diacylglycerol acyltransferase; SMART:SM00563,:IPR002123,Phospholipid/glycerol acyltransferase
	Monodopsis C141	Monodopsis_C141_contig_20_g111110.t1	DAT2D_SOYBN Diacylglycerol O-acyltransferase 2D OS=Glycine max OX=3847 GN=DGAT2D PE=1 SV=1	Pfam:PF03982,Diacylglycerol acyltransferase:IPR007130,Diacylglycerol acyltransferase
	Monodopsis C141	Monodopsis_C141_contig_21_g116110.t1	DGAT2_ARATH Diacylglycerol O-acyltransferase 2 OS=Arabidopsis thaliana OX=3702 GN=DGAT2 PE=1 SV=1	Pfam:PF03982,Diacylglycerol acyltransferase:IPR007130,Diacylglycerol acyltransferase
	Monodopsis C141	Monodopsis_C141_contig_36_g146450.t1	DGAT2_ARATH Diacylglycerol O-acyltransferase 2 OS=Arabidopsis thaliana OX=3702 GN=DGAT2 PE=1 SV=1	Pfam:PF03982,Diacylglycerol acyltransferase:IPR007130,Diacylglycerol acyltransferase
	Monodopsis C141	Monodopsis_C141_contig_4_g30250.t1	TMM68_BOVIN Transmembrane protein 68 OS=Bos taurus OX=9913 GN=TMEM68 PE=2 SV=1	Pfam:PF03982,Diacylglycerol acyltransferase:IPR007130,Diacylglycerol acyltransferase
	Monodopsis C141	Monodopsis_C141_contig_6_g41290.t1	DGAT2_ARATH Diacylglycerol O-acyltransferase 2 OS=Arabidopsis thaliana OX=3702 GN=DGAT2 PE=1 SV=1	Pfam:PF03982,Diacylglycerol acyltransferase:IPR007130,Diacylglycerol acyltransferase
	Monodopsis C141	Monodopsis_C141_contig_6_g41610.t1	DGAT2_ARATH Diacylglycerol O-acyltransferase 2 OS=Arabidopsis thaliana OX=3702 GN=DGAT2 PE=1 SV=1	Pfam:PF03982,Diacylglycerol acyltransferase:IPR007130,Diacylglycerol acyltransferase
	Monodopsis C141	Monodopsis_C141_contig_6_g45100.t1	DAT2D_SOYBN Diacylglycerol O-acyltransferase 2D OS=Glycine max OX=3847 GN=DGAT2D PE=1 SV=1	Pfam:PF03982,Diacylglycerol acyltransferase:IPR007130,Diacylglycerol acyltransferase
	Monodopsis C141	Monodopsis_C141_contig_7_g48200.t1	DG2L6_HUMAN Diacylglycerol O-acyltransferase 2-like protein 6 OS=Homo sapiens OX=9606 GN=DGAT2L6 PE=1 SV=1	Pfam:PF03982,Diacylglycerol acyltransferase:IPR007130,Diacylglycerol acyltransferase
	Monodopsis C141	Monodopsis_C141_contig_7_g49640.t1	MOGT2_HUMAN 2-acylglycerol O-acyltransferase 2 OS=Homo sapiens OX=9606 GN=MOGAT2 PE=1 SV=2	Pfam:PF03982,Diacylglycerol acyltransferase:IPR007130,Diacylglycerol acyltransferase
	Monodopsis C141	Monodopsis_C141_contig_8_g55240.t1	Y1457_ARATH Acyltransferase-like protein At1g54570, chloroplastic OS=Arabidopsis thaliana OX=3702 GN=At1g54570 PE=1 SV=1	Pfam:PF00561,alpha/beta hydrolase fold:IPR000073,Alpha/beta hydrolase fold-1; Pfam:PF03982,Diacylglycerol acyltransferase:IPR007130,Diacylglycerol acyltransferase
	Monodopsis C141	Monodopsis_C141_contig_8_g56810.t1	DGAT2_RICCO Diacylglycerol O-acyltransferase 2 OS=Ricinus communis OX=3988 GN=DGAT2 PE=1 SV=1	Pfam:PF03982,Diacylglycerol acyltransferase:IPR007130,Diacylglycerol acyltransferase
	Monodopsis C73	Monodopsis_C73_contig_1_g09070.t1	DGAT2_DICDI Diacylglycerol O-acyltransferase 2 OS=Dictyostelium discoideum OX=44689 GN=dgat2 PE=3 SV=1	Pfam:PF03982,Diacylglycerol acyltransferase:IPR007130,Diacylglycerol acyltransferase
	Monodopsis C73	Monodopsis_C73_contig_12_g87160.t1	DAT2D_SOYBN Diacylglycerol O-acyltransferase 2D OS=Glycine max OX=3847 GN=DGAT2D PE=1 SV=1	Pfam:PF03982,Diacylglycerol acyltransferase:IPR007130,Diacylglycerol acyltransferase
	Monodopsis C73	Monodopsis_C73_contig_13_g92260.t1	DAT2D_SOYBN Diacylglycerol O-acyltransferase 2D OS=Glycine max OX=3847 GN=DGAT2D PE=1 SV=1	Pfam:PF03982,Diacylglycerol acyltransferase:IPR007130,Diacylglycerol acyltransferase
	Monodopsis C73	Monodopsis_C73_contig_15_g98200.t1	DGAT2_MOUSE Diacylglycerol O-acyltransferase 2 OS=Mus musculus OX=10090 GN=Dgat2 PE=1 SV=1	Pfam:PF03982,Diacylglycerol acyltransferase:IPR007130,Diacylglycerol acyltransferase
	Monodopsis C73	Monodopsis_C73_contig_2_g16270.t1	TMM68_BOVIN Transmembrane protein 68 OS=Bos taurus OX=9913 GN=TMEM68 PE=2 SV=1	Pfam:PF03982,Diacylglycerol acyltransferase:IPR007130,Diacylglycerol acyltransferase
	Monodopsis C73	Monodopsis_C73_contig_21_g122480.t1	DGAT2_ARATH Diacylglycerol O-acyltransferase 2 OS=Arabidopsis thaliana OX=3702 GN=DGAT2 PE=1 SV=1	Pfam:PF03982,Diacylglycerol acyltransferase:IPR007130,Diacylglycerol acyltransferase
	Monodopsis C73	Monodopsis_C73_contig_23_g130670.t1	DGAT2_ARATH Diacylglycerol O-acyltransferase 2 OS=Arabidopsis thaliana OX=3702 GN=DGAT2 PE=1 SV=1	Pfam:PF03982,Diacylglycerol acyltransferase:IPR007130,Diacylglycerol acyltransferase
	Monodopsis C73	Monodopsis_C73_contig_27_g141890.t1	Y1457_ARATH Acyltransferase-like protein At1g54570, chloroplastic OS=Arabidopsis thaliana OX=3702 GN=At1g54570 PE=1 SV=1	Pfam:PF12697,Alpha/beta hydrolase family:IPR000073,Alpha/beta hydrolase fold-1; Pfam:PF03982,Diacylglycerol acyltransferase:IPR007130,Diacylglycerol acyltransferase
	Monodopsis C73	Monodopsis_C73_contig_3_g22100.t1	DAT2D_SOYBN Diacylglycerol O-acyltransferase 2D OS=Glycine max OX=3847 GN=DGAT2D PE=1 SV=1	Pfam:PF03982,Diacylglycerol acyltransferase:IPR007130,Diacylglycerol acyltransferase
	Monodopsis C73	Monodopsis_C73_contig_5_g37470.t1	MOGT2_HUMAN 2-acylglycerol O-acyltransferase 2 OS=Homo sapiens OX=9606 GN=MOGAT2 PE=1 SV=2	Pfam:PF03982,Diacylglycerol acyltransferase:IPR007130,Diacylglycerol acyltransferase
	Monodopsis C73	Monodopsis_C73_contig_6_g46050.t1	DGAT2_RICCO Diacylglycerol O-acyltransferase 2 OS=Ricinus communis OX=3988 GN=DGAT2 PE=1 SV=1	SMART:SM00563,:IPR002123,Phospholipid/glycerol acyltransferase; Pfam:PF03982,Diacylglycerol acyltransferase:IPR007130,Diacylglycerol acyltransferase
	Monodopsis C73	Monodopsis_C73_contig_6_g48100.t1	DGAT2_MOUSE Diacylglycerol O-acyltransferase 2 OS=Mus musculus OX=10090 GN=Dgat2 PE=1 SV=1	Pfam:PF03982,Diacylglycerol acyltransferase:IPR007130,Diacylglycerol acyltransferase
	Monodopsis C73	Monodopsis_C73_contig_9_g67600.t1	DGAT2_ARATH Diacylglycerol O-acyltransferase 2 OS=Arabidopsis thaliana OX=3702 GN=DGAT2 PE=1 SV=1	Pfam:PF03982,Diacylglycerol acyltransferase:IPR007130,Diacylglycerol acyltransferase
	Monodopsis C73	Monodopsis_C73_contig_9_g67920.t1	DGAT2_ARATH Diacylglycerol O-acyltransferase 2 OS=Arabidopsis thaliana OX=3702 GN=DGAT2 PE=1 SV=1	Pfam:PF03982,Diacylglycerol acyltransferase:IPR007130,Diacylglycerol acyltransferase
	Vischeria C74	Vischeria_C74_contig_1_g05620.t1	MOGT1_XENLA 2-acylglycerol O-acyltransferase 1 OS=Xenopus laevis OX=8355 GN=mogat1 PE=2 SV=1	Pfam:PF03982,Diacylglycerol acyltransferase:IPR007130,Diacylglycerol acyltransferase
	Vischeria C74	Vischeria_C74_contig_12_g95540.t1	MOGT2_HUMAN 2-acylglycerol O-acyltransferase 2 OS=Homo sapiens OX=9606 GN=MOGAT2 PE=1 SV=2	Pfam:PF03982,Diacylglycerol acyltransferase:IPR007130,Diacylglycerol acyltransferase
	Vischeria C74	Vischeria_C74_contig_15_g110300.t1	DGT2A_UMBRA Diacylglycerol O-acyltransferase 2A OS=Umbelopsis ramanniana OX=41833 GN=DGAT2A PE=1 SV=1	Pfam:PF03982,Diacylglycerol acyltransferase:IPR007130,Diacylglycerol acyltransferase
	Vischeria C74	Vischeria_C74_contig_2_g13180.t1	Y3684_ARATH Acyltransferase-like protein At3g26840, chloroplastic OS=Arabidopsis thaliana OX=3702 GN=At3g26840 PE=1 SV=1	Pfam:PF03982,Diacylglycerol acyltransferase:IPR007130,Diacylglycerol acyltransferase
	Vischeria C74	Vischeria_C74_contig_20_g140730.t1	DAT2D_SOYBN Diacylglycerol O-acyltransferase 2D OS=Glycine max OX=3847 GN=DGAT2D PE=1 SV=1	Pfam:PF03982,Diacylglycerol acyltransferase:IPR007130,Diacylglycerol acyltransferase
	Vischeria C74	Vischeria_C74_contig_20_g143470.t1	DAT2D_SOYBN Diacylglycerol O-acyltransferase 2D OS=Glycine max OX=3847 GN=DGAT2D PE=1 SV=1	Pfam:PF03982,Diacylglycerol acyltransferase:IPR007130,Diacylglycerol acyltransferase
	Vischeria C74	Vischeria_C74_contig_21_g147990.t1	DGAT2_ARATH Diacylglycerol O-acyltransferase 2 OS=Arabidopsis thaliana OX=3702 GN=DGAT2 PE=1 SV=1	Pfam:PF03982,Diacylglycerol acyltransferase:IPR007130,Diacylglycerol acyltransferase
	Vischeria C74	Vischeria_C74_contig_23_g158600.t1	DGAT2_ARATH Diacylglycerol O-acyltransferase 2 OS=Arabidopsis thaliana OX=3702 GN=DGAT2 PE=1 SV=1	Pfam:PF03982,Diacylglycerol acyltransferase:IPR007130,Diacylglycerol acyltransferase
	Vischeria C74	Vischeria_C74_contig_25_g165940.t1	DAT2D_SOYBN Diacylglycerol O-acyltransferase 2D OS=Glycine max OX=3847 GN=DGAT2D PE=1 SV=1	Pfam:PF03982,Diacylglycerol acyltransferase:IPR007130,Diacylglycerol acyltransferase
	Vischeria C74	Vischeria_C74_contig_26_g169620.t1	DAT2D_SOYBN Diacylglycerol O-acyltransferase 2D OS=Glycine max OX=3847 GN=DGAT2D PE=1 SV=1	Pfam:PF03982,Diacylglycerol acyltransferase:IPR007130,Diacylglycerol acyltransferase
	Vischeria C74	Vischeria_C74_contig_28_g177970.t1	DGAT2_DICDI Diacylglycerol O-acyltransferase 2 OS=Dictyostelium discoideum OX=44689 GN=dgat2 PE=3 SV=1	Pfam:PF03982,Diacylglycerol acyltransferase:IPR007130,Diacylglycerol acyltransferase
	Vischeria C74	Vischeria_C74_contig_3_g26400.t1	Y1457_ARATH Acyltransferase-like protein At1g54570, chloroplastic OS=Arabidopsis thaliana OX=3702 GN=At1g54570 PE=1 SV=1	Pfam:PF03982,Diacylglycerol acyltransferase:IPR007130,Diacylglycerol acyltransferase; Pfam:PF12697,Alpha/beta hydrolase family:IPR000073,Alpha/beta hydrolase fold-1
	Vischeria C74	Vischeria_C74_contig_31_g188840.t1	DGAT2_DICDI Diacylglycerol O-acyltransferase 2 OS=Dictyostelium discoideum OX=44689 GN=dgat2 PE=3 SV=1	Pfam:PF03982,Diacylglycerol acyltransferase:IPR007130,Diacylglycerol acyltransferase
	Vischeria C74	Vischeria_C74_contig_34_g196580.t1	DAT2D_SOYBN Diacylglycerol O-acyltransferase 2D OS=Glycine max OX=3847 GN=DGAT2D PE=1 SV=1	Pfam:PF03982,Diacylglycerol acyltransferase:IPR007130,Diacylglycerol acyltransferase
	Vischeria C74	Vischeria_C74_contig_39_g204800.t1	DGAT2_ARATH Diacylglycerol O-acyltransferase 2 OS=Arabidopsis thaliana OX=3702 GN=DGAT2 PE=1 SV=1	Pfam:PF03982,Diacylglycerol acyltransferase:IPR007130,Diacylglycerol acyltransferase
	Vischeria C74	Vischeria_C74_contig_4_g28550.t1	Y1457_ARATH Acyltransferase-like protein At1g54570, chloroplastic OS=Arabidopsis thaliana OX=3702 GN=At1g54570 PE=1 SV=1	Pfam:PF00561,alpha/beta hydrolase fold:IPR000073,Alpha/beta hydrolase fold-1; Pfam:PF03982,Diacylglycerol acyltransferase:IPR007130,Diacylglycerol acyltransferase
	Vischeria C74	Vischeria_C74_contig_8_g63890.t1	DGAT2_DICDI Diacylglycerol O-acyltransferase 2 OS=Dictyostelium discoideum OX=44689 GN=dgat2 PE=3 SV=1	Pfam:PF03982,Diacylglycerol acyltransferase:IPR007130,Diacylglycerol acyltransferase
	Vischeria C74	Vischeria_C74_contig_8_g64290.t1	DGAT2_DANRE Diacylglycerol O-acyltransferase 2 OS=Danio rerio OX=7955 GN=dgat2 PE=2 SV=1	Pfam:PF03982,Diacylglycerol acyltransferase:IPR007130,Diacylglycerol acyltransferase
	Vischeria C74	Vischeria_C74_contig_9_g68720.t1	MOGT2_HUMAN 2-acylglycerol O-acyltransferase 2 OS=Homo sapiens OX=9606 GN=MOGAT2 PE=1 SV=2	Pfam:PF03982,Diacylglycerol acyltransferase:IPR007130,Diacylglycerol acyltransferase
	Vischeria cf. polyphem	Eup09255	Y3684_ARATH Acyltransferase-like protein At3g26840, chloroplastic OS=Arabidopsis thaliana GN=At3g26840 PE=2 SV=1	Pfam:PF03982,Diacylglycerol acyltransferase:IPR007130,Diacylglycerol acyltransferase
	Vischeria cf. polyphem	Eup03162	DAT2D_SOYBN Diacylglycerol O-acyltransferase 2D OS=Glycine max GN=DGAT2D PE=1 SV=1	Pfam:PF03982,Diacylglycerol acyltransferase:IPR007130,Diacylglycerol acyltransferase
	Vischeria cf. polyphem	Eup00737	DAT2D_SOYBN Diacylglycerol O-acyltransferase 2D OS=Glycine max GN=DGAT2D PE=1 SV=1	Pfam:PF03982,Diacylglycerol acyltransferase:IPR007130,Diacylglycerol acyltransferase
	Vischeria cf. polyphem	Eup00958	DAT2D_SOYBN Diacylglycerol O-acyltransferase 2D OS=Glycine max GN=DGAT2D PE=1 SV=1	Pfam:PF03982,Diacylglycerol acyltransferase:IPR007130,Diacylglycerol acyltransferase
	Vischeria cf. polyphem	Eup10063	DGAT2_ARATH Diacylglycerol O-acyltransferase 2 OS=Arabidopsis thaliana GN=DGAT2 PE=1 SV=1	Pfam:PF03982,Diacylglycerol acyltransferase:IPR007130,Diacylglycerol acyltransferase
	Vischeria cf. polyphem	Eup12459	MOGT1_BOVIN 2-acylglycerol O-acyltransferase 1 OS=Bos taurus GN=MOGAT1 PE=2 SV=1	Pfam:PF03982,Diacylglycerol acyltransferase:IPR007130,Diacylglycerol acyltransferase
	Vischeria cf. polyphem	Eup12496	MOGT2_HUMAN 2-acylglycerol O-acyltransferase 2 OS=Homo sapiens GN=MOGAT2 PE=1 SV=2	Pfam:PF03982,Diacylglycerol acyltransferase:IPR007130,Diacylglycerol acyltransferase
	Vischeria cf. polyphem	Eup02939	DAT2D_SOYBN Diacylglycerol O-acyltransferase 2D OS=Glycine max GN=DGAT2D PE=1 SV=1	Pfam:PF03982,Diacylglycerol acyltransferase:IPR007130,Diacylglycerol acyltransferase; Pfam:PF03982,Diacylglycerol acyltransferase:IPR007130,Diacylglycerol acyltransferase
	Vischeria cf. polyphem	Eup02964	DGAT2_DICDI Diacylglycerol O-acyltransferase 2 OS=Dictyostelium discoideum GN=dgat2 PE=3 SV=1	Pfam:PF03982,Diacylglycerol acyltransferase:IPR007130,Diacylglycerol acyltransferase
	Vischeria cf. polyphem	Eup03061	MOGT2_MOUSE 2-acylglycerol O-acyltransferase 2 OS=Mus musculus GN=Mogat2 PE=1 SV=1	Pfam:PF03982,Diacylglycerol acyltransferase:IPR007130,Diacylglycerol acyltransferase
	Vischeria cf. polyphem	Eup09507	Y3684_ARATH Acyltransferase-like protein At3g26840, chloroplastic OS=Arabidopsis thaliana GN=At3g26840 PE=2 SV=1	Pfam:PF03982,Diacylglycerol acyltransferase:IPR007130,Diacylglycerol acyltransferase
	Vischeria cf. polyphem	Eup11588	DGAT2_DICDI Diacylglycerol O-acyltransferase 2 OS=Dictyostelium discoideum GN=dgat2 PE=3 SV=1	Pfam:PF03982,Diacylglycerol acyltransferase:IPR007130,Diacylglycerol acyltransferase
	Vischeria cf. polyphem	Eup06321	DGT2A_UMBRA Diacylglycerol O-acyltransferase 2A OS=Umbelopsis ramanniana GN=DGAT2A PE=1 SV=1	Pfam:PF03982,Diacylglycerol acyltransferase:IPR007130,Diacylglycerol acyltransferase
	Vischeria cf. polyphem	Eup01438	DGT2A_UMBRA Diacylglycerol O-acyltransferase 2A OS=Umbelopsis ramanniana GN=DGAT2A PE=1 SV=1	Pfam:PF03982,Diacylglycerol acyltransferase:IPR007130,Diacylglycerol acyltransferase
	Vischeria cf. polyphem	Eup08392	DAT2D_SOYBN Diacylglycerol O-acyltransferase 2D OS=Glycine max GN=DGAT2D PE=1 SV=1	Pfam:PF03982,Diacylglycerol acyltransferase:IPR007130,Diacylglycerol acyltransferase
	Vischeria cf. polyphem	Eup15124	MOGT1_BOVIN 2-acylglycerol O-acyltransferase 1 OS=Bos taurus GN=MOGAT1 PE=2 SV=1	Pfam:PF03982,Diacylglycerol acyltransferase:IPR007130,Diacylglycerol acyltransferase
	Vischeria cf. polyphem	Eup10901	AWAT2_HUMAN Acyl-CoA wax alcohol acyltransferase 2 OS=Homo sapiens GN=AWAT2 PE=1 SV=1	Pfam:PF03982,Diacylglycerol acyltransferase:IPR007130,Diacylglycerol acyltransferase
	Vischeria cf. polyphem	Eup12360	DAT2D_SOYBN Diacylglycerol O-acyltransferase 2D OS=Glycine max GN=DGAT2D PE=1 SV=1	Pfam:PF03982,Diacylglycerol acyltransferase:IPR007130,Diacylglycerol acyltransferase
	Vischeria cf. polyphem	Eup04455	DAT2D_SOYBN Diacylglycerol O-acyltransferase 2D OS=Glycine max GN=DGAT2D PE=1 SV=1	Pfam:PF03982,Diacylglycerol acyltransferase:IPR007130,Diacylglycerol acyltransferase
	Vischeria cf. polyphem	Eup08187	DGAT2_ARATH Diacylglycerol O-acyltransferase 2 OS=Arabidopsis thaliana GN=DGAT2 PE=1 SV=1	Pfam:PF03982,Diacylglycerol acyltransferase:IPR007130,Diacylglycerol acyltransferase
	Vischeria cf. polyphem	Eup08401	DGAT2_ARATH Diacylglycerol O-acyltransferase 2 OS=Arabidopsis thaliana GN=DGAT2 PE=1 SV=1	Pfam:PF03982,Diacylglycerol acyltransferase:IPR007130,Diacylglycerol acyltransferase
	Vischeria cf. polyphem	Eup09183	Y1457_ARATH Acyltransferase-like protein At1g54570, chloroplastic OS=Arabidopsis thaliana GN=At1g54570 PE=2 SV=1	Pfam:PF00561,alpha/beta hydrolase fold:IPR000073,Alpha/beta hydrolase fold-1; Pfam:PF03982,Diacylglycerol acyltransferase:IPR007130,Diacylglycerol acyltransferase
	Vischeria cf. polyphem	Eup09100	DGAT2_DICDI Diacylglycerol O-acyltransferase 2 OS=Dictyostelium discoideum GN=dgat2 PE=3 SV=1	Pfam:PF03982,Diacylglycerol acyltransferase:IPR007130,Diacylglycerol acyltransferase; Pfam:PF03982,Diacylglycerol acyltransferase:IPR007130,Diacylglycerol acyltransferase
	Vischeria cf. polyphem	Eup09125	DAT2D_SOYBN Diacylglycerol O-acyltransferase 2D OS=Glycine max GN=DGAT2D PE=1 SV=1	Pfam:PF03982,Diacylglycerol acyltransferase:IPR007130,Diacylglycerol acyltransferase; Pfam:PF03982,Diacylglycerol acyltransferase:IPR007130,Diacylglycerol acyltransferase
	Vischeria cf. polyphem	Eup11217	DGAT2_DICDI Diacylglycerol O-acyltransferase 2 OS=Dictyostelium discoideum GN=dgat2 PE=3 SV=1	Pfam:PF03982,Diacylglycerol acyltransferase:IPR007130,Diacylglycerol acyltransferase
	Vischeria cf. polyphem	Eup04794	MOGT1_XENLA 2-acylglycerol O-acyltransferase 1 OS=Xenopus laevis GN=mogat1 PE=2 SV=1	Pfam:PF03982,Diacylglycerol acyltransferase:IPR007130,Diacylglycerol acyltransferase
	Vischeria cf. polyphem	Eup11341	PP4C_PONAB Serine/threonine-protein phosphatase 4 catalytic subunit OS=Pongo abelii GN=PPP4C PE=2 SV=1	SMART:SM00156,Protein phosphatase 2A homologues, catalytic domain.:IPR006186,Serine/threonine-specific protein phosphatase/bis(5-nucleosyl)-tetraphosphatase; PRINTS:PR00114,Serine/threonine phosphatase family signature:IPR006186,Serine/threonine-specific protein phosphatase/bis(5-nucleosyl)-tetraphosphatase; PRINTS:PR00114,Serine/threonine phosphatase family signature:IPR006186,Serine/threonine-s…
	Vischeria cf. polyphem	Eup03303	DGAT2_ARATH Diacylglycerol O-acyltransferase 2 OS=Arabidopsis thaliana GN=DGAT2 PE=1 SV=1	Pfam:PF03982,Diacylglycerol acyltransferase:IPR007130,Diacylglycerol acyltransferase
	Vischeria cf. polyphem	Eup08455	PP4C_PONAB Serine/threonine-protein phosphatase 4 catalytic subunit OS=Pongo abelii GN=PPP4C PE=2 SV=1	PRINTS:PR00114,Serine/threonine phosphatase family signature:IPR006186,Serine/threonine-specific protein phosphatase/bis(5-nucleosyl)-tetraphosphatase; PRINTS:PR00114,Serine/threonine phosphatase family signature:IPR006186,Serine/threonine-specific protein phosphatase/bis(5-nucleosyl)-tetraphosphatase; PRINTS:PR00114,Serine/threonine phosphatase family signature:IPR006186,Serine/threonine-specifi…
	Ectocarpus silliculosus	rna1063	DAT2D_SOYBN Diacylglycerol O-acyltransferase 2D OS=Glycine max GN=DGAT2D PE=1 SV=1	Pfam:PF03982,Diacylglycerol acyltransferase:IPR007130,Diacylglycerol acyltransferase
	Ectocarpus silliculosus	rna1895	DGAT2_ARATH Diacylglycerol O-acyltransferase 2 OS=Arabidopsis thaliana GN=DGAT2 PE=1 SV=1	Pfam:PF03982,Diacylglycerol acyltransferase:IPR007130,Diacylglycerol acyltransferase
	Ectocarpus silliculosus	rna2377	Y3684_ARATH Acyltransferase-like protein At3g26840, chloroplastic OS=Arabidopsis thaliana GN=At3g26840 PE=2 SV=1	Pfam:PF03982,Diacylglycerol acyltransferase:IPR007130,Diacylglycerol acyltransferase
	Ectocarpus silliculosus	rna4677	DAT2D_SOYBN Diacylglycerol O-acyltransferase 2D OS=Glycine max GN=DGAT2D PE=1 SV=1	Pfam:PF03982,Diacylglycerol acyltransferase:IPR007130,Diacylglycerol acyltransferase
	Ectocarpus silliculosus	rna5139	DGAT2_ARATH Diacylglycerol O-acyltransferase 2 OS=Arabidopsis thaliana GN=DGAT2 PE=1 SV=1	Pfam:PF03982,Diacylglycerol acyltransferase:IPR007130,Diacylglycerol acyltransferase
	Ectocarpus silliculosus	rna11615	DGAT2_ARATH Diacylglycerol O-acyltransferase 2 OS=Arabidopsis thaliana GN=DGAT2 PE=1 SV=1	Pfam:PF03982,Diacylglycerol acyltransferase:IPR007130,Diacylglycerol acyltransferase
	Ectocarpus silliculosus	rna14740	Y3684_ARATH Acyltransferase-like protein At3g26840, chloroplastic OS=Arabidopsis thaliana GN=At3g26840 PE=2 SV=1	Pfam:PF00561,alpha/beta hydrolase fold:IPR000073,Alpha/beta hydrolase fold-1; Pfam:PF03982,Diacylglycerol acyltransferase:IPR007130,Diacylglycerol acyltransferase
	Ectocarpus silliculosus	rna16283	DAT2D_SOYBN Diacylglycerol O-acyltransferase 2D OS=Glycine max GN=DGAT2D PE=1 SV=1	Pfam:PF03982,Diacylglycerol acyltransferase:IPR007130,Diacylglycerol acyltransferase
	Nannochloropsis gaditana_B-31	Naga_100004g173.1	DAT2D_SOYBN Diacylglycerol O-acyltransferase 2D OS=Glycine max GN=DGAT2D PE=1 SV=1	SMART:SM00563,Phosphate acyltransferases:IPR002123,Phospholipid/glycerol acyltransferase; Pfam:PF03982,Diacylglycerol acyltransferase:IPR007130,Diacylglycerol acyltransferase
	Nannochloropsis gaditana_B-31	Naga_100006g86.1	DGAT2_ASHGO Diacylglycerol O-acyltransferase 1 OS=Ashbya gossypii (strain ATCC 10895 / CBS 109.51 / FGSC 9923 / NRRL Y-1056) GN=DGA1 PE=3 SV=1	Pfam:PF03982,Diacylglycerol acyltransferase:IPR007130,Diacylglycerol acyltransferase
	Nannochloropsis gaditana_B-31	Naga_100010g31.1	DGAT2_ARATH Diacylglycerol O-acyltransferase 2 OS=Arabidopsis thaliana GN=DGAT2 PE=1 SV=1	Pfam:PF03982,Diacylglycerol acyltransferase:IPR007130,Diacylglycerol acyltransferase
	Nannochloropsis gaditana_B-31	Naga_100010g4.1	DGAT2_DICDI Diacylglycerol O-acyltransferase 2 OS=Dictyostelium discoideum GN=dgat2 PE=3 SV=1	Pfam:PF03982,Diacylglycerol acyltransferase:IPR007130,Diacylglycerol acyltransferase
	Nannochloropsis gaditana_B-31	Naga_100018g41.1	AWAT2_HUMAN Acyl-CoA wax alcohol acyltransferase 2 OS=Homo sapiens GN=AWAT2 PE=1 SV=1	Pfam:PF03982,Diacylglycerol acyltransferase:IPR007130,Diacylglycerol acyltransferase
	Nannochloropsis gaditana_B-31	Naga_100028g44.1	DAT2D_SOYBN Diacylglycerol O-acyltransferase 2D OS=Glycine max GN=DGAT2D PE=1 SV=1	Pfam:PF03982,Diacylglycerol acyltransferase:IPR007130,Diacylglycerol acyltransferase
	Nannochloropsis gaditana_B-31	Naga_100030g42.1	DGAT2_HUMAN Diacylglycerol O-acyltransferase 2 OS=Homo sapiens GN=DGAT2 PE=1 SV=2	Pfam:PF03982,Diacylglycerol acyltransferase:IPR007130,Diacylglycerol acyltransferase
	Nannochloropsis gaditana_B-31	Naga_100071g18.1	DGAT2_ARATH Diacylglycerol O-acyltransferase 2 OS=Arabidopsis thaliana GN=DGAT2 PE=1 SV=1	Pfam:PF03982,Diacylglycerol acyltransferase:IPR007130,Diacylglycerol acyltransferase
	Nannochloropsis gaditana_B-31	Naga_100251g8.1	DGAT2_BOVIN Diacylglycerol O-acyltransferase 2 OS=Bos taurus GN=DGAT2 PE=2 SV=1	Pfam:PF03982,Diacylglycerol acyltransferase:IPR007130,Diacylglycerol acyltransferase
	Nannochloropsis gaditana_B-31	Naga_100343g3.1	DAT2D_SOYBN Diacylglycerol O-acyltransferase 2D OS=Glycine max GN=DGAT2D PE=1 SV=1	Pfam:PF03982,Diacylglycerol acyltransferase:IPR007130,Diacylglycerol acyltransferase
	Nannochloropsis gaditana_B-31	Naga_100682g2.1	DAT2D_SOYBN Diacylglycerol O-acyltransferase 2D OS=Glycine max GN=DGAT2D PE=1 SV=1	Pfam:PF03982,Diacylglycerol acyltransferase:IPR007130,Diacylglycerol acyltransferase
	Nannochloropsis oceanica_CCMP1779	10614-mRNA-1	PP4C_PONAB Serine/threonine-protein phosphatase 4 catalytic subunit OS=Pongo abelii GN=PPP4C PE=2 SV=1	SMART:SM00156,Protein phosphatase 2A homologues, catalytic domain.:IPR006186,Serine/threonine-specific protein phosphatase/bis(5-nucleosyl)-tetraphosphatase; ProSitePatterns:PS00125,Serine/threonine specific protein phosphatases signature.:IPR006186,Serine/threonine-specific protein phosphatase/bis(5-nucleosyl)-tetraphosphatase; Pfam:PF00149,Calcineurin-like phosphoesterase:IPR004843,Calcineurin-…
	Nannochloropsis oceanica_CCMP1779	3705-mRNA-1	AWAT2_MOUSE Acyl-CoA wax alcohol acyltransferase 2 OS=Mus musculus GN=Awat2 PE=2 SV=1	Pfam:PF03982,Diacylglycerol acyltransferase:IPR007130,Diacylglycerol acyltransferase
	Nannochloropsis oceanica_CCMP1779	7206-mRNA-1	MOGT3_HUMAN 2-acylglycerol O-acyltransferase 3 OS=Homo sapiens GN=MOGAT3 PE=1 SV=1	Pfam:PF03982,Diacylglycerol acyltransferase:IPR007130,Diacylglycerol acyltransferase
	Nannochloropsis oceanica_CCMP1779	358-mRNA-1	DGAT2_XENTR Diacylglycerol O-acyltransferase 2 OS=Xenopus tropicalis GN=dgat2 PE=2 SV=1	Pfam:PF03982,Diacylglycerol acyltransferase:IPR007130,Diacylglycerol acyltransferase
	Nannochloropsis oceanica_CCMP1779	10272-mRNA-1	DGAT2_ARATH Diacylglycerol O-acyltransferase 2 OS=Arabidopsis thaliana GN=DGAT2 PE=1 SV=1	Pfam:PF03982,Diacylglycerol acyltransferase:IPR007130,Diacylglycerol acyltransferase
	Nannochloropsis oceanica_CCMP1779	9929-mRNA-1	DAT2D_SOYBN Diacylglycerol O-acyltransferase 2D OS=Glycine max GN=DGAT2D PE=1 SV=1	Pfam:PF03982,Diacylglycerol acyltransferase:IPR007130,Diacylglycerol acyltransferase
	Nannochloropsis oceanica_CCMP1779	4340-mRNA-1	DAT2D_SOYBN Diacylglycerol O-acyltransferase 2D OS=Glycine max GN=DGAT2D PE=1 SV=1	Pfam:PF03982,Diacylglycerol acyltransferase:IPR007130,Diacylglycerol acyltransferase
	Nannochloropsis oceanica_CCMP1779	3915-mRNA-1	DAT2D_SOYBN Diacylglycerol O-acyltransferase 2D OS=Glycine max GN=DGAT2D PE=1 SV=1	Pfam:PF03982,Diacylglycerol acyltransferase:IPR007130,Diacylglycerol acyltransferase
	Nannochloropsis oceanica_CCMP1779	3159-mRNA-1	DAT2D_SOYBN Diacylglycerol O-acyltransferase 2D OS=Glycine max GN=DGAT2D PE=1 SV=1	Pfam:PF03982,Diacylglycerol acyltransferase:IPR007130,Diacylglycerol acyltransferase
	Nannochloropsis oceanica_CCMP1779	9590-mRNA-1	DAT2D_SOYBN Diacylglycerol O-acyltransferase 2D OS=Glycine max GN=DGAT2D PE=1 SV=1	Pfam:PF03982,Diacylglycerol acyltransferase:IPR007130,Diacylglycerol acyltransferase
	Nannochloropsis oceanica_CCMP1779	5368-mRNA-1	DGAT2_ASHGO Diacylglycerol O-acyltransferase 1 OS=Ashbya gossypii (strain ATCC 10895 / CBS 109.51 / FGSC 9923 / NRRL Y-1056) GN=DGA1 PE=3 SV=1	Pfam:PF03982,Diacylglycerol acyltransferase:IPR007130,Diacylglycerol acyltransferase
	Phaeodactylum tricornutum	rna254	DGAT2_ARATH Diacylglycerol O-acyltransferase 2 OS=Arabidopsis thaliana GN=DGAT2 PE=1 SV=1	Pfam:PF03982,Diacylglycerol acyltransferase:IPR007130,Diacylglycerol acyltransferase
	Phaeodactylum tricornutum	rna1250	DGAT2_ARATH Diacylglycerol O-acyltransferase 2 OS=Arabidopsis thaliana GN=DGAT2 PE=1 SV=1	Pfam:PF03982,Diacylglycerol acyltransferase:IPR007130,Diacylglycerol acyltransferase
	Phaeodactylum tricornutum	rna8590	MOGT1_MOUSE 2-acylglycerol O-acyltransferase 1 OS=Mus musculus GN=Mogat1 PE=1 SV=2	Pfam:PF03982,Diacylglycerol acyltransferase:IPR007130,Diacylglycerol acyltransferase
	Phaeodactylum tricornutum	rna8696	DGAT2_XENTR Diacylglycerol O-acyltransferase 2 OS=Xenopus tropicalis GN=dgat2 PE=2 SV=1	Pfam:PF03982,Diacylglycerol acyltransferase:IPR007130,Diacylglycerol acyltransferase
	Saccharina japonica	SJ01916		Pfam:PF03982,Diacylglycerol acyltransferase:IPR007130,Diacylglycerol acyltransferase
	Saccharina japonica	SJ04746	Y3684_ARATH Acyltransferase-like protein At3g26840, chloroplastic OS=Arabidopsis thaliana GN=At3g26840 PE=2 SV=1	Pfam:PF03982,Diacylglycerol acyltransferase:IPR007130,Diacylglycerol acyltransferase
	Saccharina japonica	SJ05717	DAT2D_SOYBN Diacylglycerol O-acyltransferase 2D OS=Glycine max GN=DGAT2D PE=1 SV=1	Pfam:PF03982,Diacylglycerol acyltransferase:IPR007130,Diacylglycerol acyltransferase
	Saccharina japonica	SJ05842	DGAT2_ARATH Diacylglycerol O-acyltransferase 2 OS=Arabidopsis thaliana GN=DGAT2 PE=1 SV=1	Pfam:PF03982,Diacylglycerol acyltransferase:IPR007130,Diacylglycerol acyltransferase
	Saccharina japonica	SJ06491	DGAT2_ARATH Diacylglycerol O-acyltransferase 2 OS=Arabidopsis thaliana GN=DGAT2 PE=1 SV=1	Pfam:PF03982,Diacylglycerol acyltransferase:IPR007130,Diacylglycerol acyltransferase
	Saccharina japonica	SJ06543		Pfam:PF03982,Diacylglycerol acyltransferase:IPR007130,Diacylglycerol acyltransferase
	Saccharina japonica	SJ06909		Pfam:PF03982,Diacylglycerol acyltransferase:IPR007130,Diacylglycerol acyltransferase
	Saccharina japonica	SJ07710	Y3684_ARATH Acyltransferase-like protein At3g26840, chloroplastic OS=Arabidopsis thaliana GN=At3g26840 PE=2 SV=1	SMART:SM00563,Phosphate acyltransferases:IPR002123,Phospholipid/glycerol acyltransferase; Pfam:PF03982,Diacylglycerol acyltransferase:IPR007130,Diacylglycerol acyltransferase
	Saccharina japonica	SJ08428	DG2L6_MOUSE Diacylglycerol O-acyltransferase 2-like protein 6 OS=Mus musculus GN=Dgat2l6 PE=3 SV=1	Pfam:PF03982,Diacylglycerol acyltransferase:IPR007130,Diacylglycerol acyltransferase
	Saccharina japonica	SJ12177	DAT2D_SOYBN Diacylglycerol O-acyltransferase 2D OS=Glycine max GN=DGAT2D PE=1 SV=1	Pfam:PF03982,Diacylglycerol acyltransferase:IPR007130,Diacylglycerol acyltransferase
	Saccharina japonica	SJ12530	DAT2D_SOYBN Diacylglycerol O-acyltransferase 2D OS=Glycine max GN=DGAT2D PE=1 SV=1	Pfam:PF03982,Diacylglycerol acyltransferase:IPR007130,Diacylglycerol acyltransferase
	Saccharina japonica	SJ21602	DGAT2_ARATH Diacylglycerol O-acyltransferase 2 OS=Arabidopsis thaliana GN=DGAT2 PE=1 SV=1	Pfam:PF03982,Diacylglycerol acyltransferase:IPR007130,Diacylglycerol acyltransferase
	Thalassiosira pseudonana	rna61	DGAT2_XENTR Diacylglycerol O-acyltransferase 2 OS=Xenopus tropicalis GN=dgat2 PE=2 SV=1	Pfam:PF03982,Diacylglycerol acyltransferase:IPR007130,Diacylglycerol acyltransferase
	Thalassiosira pseudonana	rna617	DG2L6_BOVIN Diacylglycerol O-acyltransferase 2-like protein 6 OS=Bos taurus GN=DGAT2L6 PE=2 SV=1	Pfam:PF03982,Diacylglycerol acyltransferase:IPR007130,Diacylglycerol acyltransferase
	Thalassiosira pseudonana	rna823	Y1457_ARATH Acyltransferase-like protein At1g54570, chloroplastic OS=Arabidopsis thaliana GN=At1g54570 PE=2 SV=1	Pfam:PF12695,Alpha/beta hydrolase family:IPR029059,Alpha/beta hydrolase fold-5; Pfam:PF03982,Diacylglycerol acyltransferase:IPR007130,Diacylglycerol acyltransferase
	Thalassiosira pseudonana	rna9729	DAT2D_SOYBN Diacylglycerol O-acyltransferase 2D OS=Glycine max GN=DGAT2D PE=1 SV=1	Pfam:PF03982,Diacylglycerol acyltransferase:IPR007130,Diacylglycerol acyltransferase
	Thalassiosira pseudonana	rna10551	MOGT3_HUMAN 2-acylglycerol O-acyltransferase 3 OS=Homo sapiens GN=MOGAT3 PE=1 SV=1	Pfam:PF03982,Diacylglycerol acyltransferase:IPR007130,Diacylglycerol acyltransferase
	Vischeria stellata	Vis00791	DGAT2_DICDI Diacylglycerol O-acyltransferase 2 OS=Dictyostelium discoideum GN=dgat2 PE=3 SV=1	Pfam:PF03982,Diacylglycerol acyltransferase:IPR007130,Diacylglycerol acyltransferase; Pfam:PF03982,Diacylglycerol acyltransferase:IPR007130,Diacylglycerol acyltransferase
	Vischeria stellata	Vis00804	DAT2D_SOYBN Diacylglycerol O-acyltransferase 2D OS=Glycine max GN=DGAT2D PE=1 SV=1	Pfam:PF03982,Diacylglycerol acyltransferase:IPR007130,Diacylglycerol acyltransferase; Pfam:PF03982,Diacylglycerol acyltransferase:IPR007130,Diacylglycerol acyltransferase
	Vischeria stellata	Vis01237	PP4C_PONAB Serine/threonine-protein phosphatase 4 catalytic subunit OS=Pongo abelii GN=PPP4C PE=2 SV=1	Pfam:PF03982,Diacylglycerol acyltransferase:IPR007130,Diacylglycerol acyltransferase; Pfam:PF03982,Diacylglycerol acyltransferase:IPR007130,Diacylglycerol acyltransferase; Pfam:PF00149,Calcineurin-like phosphoesterase:IPR004843,Calcineurin-like phosphoesterase domain, ApaH type; PRINTS:PR00114,Serine/threonine phosphatase family signature:IPR006186,Serine/threonine-specific protein phosphatase/bi…
	Vischeria stellata	Vis01832	Y3684_ARATH Acyltransferase-like protein At3g26840, chloroplastic OS=Arabidopsis thaliana GN=At3g26840 PE=2 SV=1	Pfam:PF03982,Diacylglycerol acyltransferase:IPR007130,Diacylglycerol acyltransferase
	Vischeria stellata	Vis03092	MOGT1_XENLA 2-acylglycerol O-acyltransferase 1 OS=Xenopus laevis GN=mogat1 PE=2 SV=1	Pfam:PF03982,Diacylglycerol acyltransferase:IPR007130,Diacylglycerol acyltransferase
	Vischeria stellata	Vis04684	DGAT2_ARATH Diacylglycerol O-acyltransferase 2 OS=Arabidopsis thaliana GN=DGAT2 PE=1 SV=1	Pfam:PF03982,Diacylglycerol acyltransferase:IPR007130,Diacylglycerol acyltransferase
	Vischeria stellata	Vis05000	DGAT2_ARATH Diacylglycerol O-acyltransferase 2 OS=Arabidopsis thaliana GN=DGAT2 PE=1 SV=1	Pfam:PF03982,Diacylglycerol acyltransferase:IPR007130,Diacylglycerol acyltransferase
	Vischeria stellata	Vis05677	MOGT2_MOUSE 2-acylglycerol O-acyltransferase 2 OS=Mus musculus GN=Mogat2 PE=1 SV=1	Pfam:PF03982,Diacylglycerol acyltransferase:IPR007130,Diacylglycerol acyltransferase
	Vischeria stellata	Vis08750	DAT2D_SOYBN Diacylglycerol O-acyltransferase 2D OS=Glycine max GN=DGAT2D PE=1 SV=1	Pfam:PF03982,Diacylglycerol acyltransferase:IPR007130,Diacylglycerol acyltransferase
	Vischeria stellata	Vis09390	DGAT2_DICDI Diacylglycerol O-acyltransferase 2 OS=Dictyostelium discoideum GN=dgat2 PE=3 SV=1	Pfam:PF03982,Diacylglycerol acyltransferase:IPR007130,Diacylglycerol acyltransferase
	Vischeria stellata	Vis10095	Y1457_ARATH Acyltransferase-like protein At1g54570, chloroplastic OS=Arabidopsis thaliana GN=At1g54570 PE=2 SV=1	Pfam:PF00561,alpha/beta hydrolase fold:IPR000073,Alpha/beta hydrolase fold-1; Pfam:PF03982,Diacylglycerol acyltransferase:IPR007130,Diacylglycerol acyltransferase
	Vischeria stellata	Vis10709	DGT2A_UMBRA Diacylglycerol O-acyltransferase 2A OS=Umbelopsis ramanniana GN=DGAT2A PE=1 SV=1	Pfam:PF03982,Diacylglycerol acyltransferase:IPR007130,Diacylglycerol acyltransferase
	Vischeria stellata	Vis12513	DAT2D_SOYBN Diacylglycerol O-acyltransferase 2D OS=Glycine max GN=DGAT2D PE=1 SV=1	Pfam:PF03982,Diacylglycerol acyltransferase:IPR007130,Diacylglycerol acyltransferase
	Vischeria stellata	Vis13372	DGAT2_ARATH Diacylglycerol O-acyltransferase 2 OS=Arabidopsis thaliana GN=DGAT2 PE=1 SV=1	Pfam:PF03982,Diacylglycerol acyltransferase:IPR007130,Diacylglycerol acyltransferase
	Vischeria stellata	Vis14227	DAT2D_SOYBN Diacylglycerol O-acyltransferase 2D OS=Glycine max GN=DGAT2D PE=1 SV=1	Pfam:PF03982,Diacylglycerol acyltransferase:IPR007130,Diacylglycerol acyltransferase
	Vischeria stellata	Vis14292	DGAT2_XENTR Diacylglycerol O-acyltransferase 2 OS=Xenopus tropicalis GN=dgat2 PE=2 SV=1	Pfam:PF03982,Diacylglycerol acyltransferase:IPR007130,Diacylglycerol acyltransferase
PDAT	Monodopsis C141	Monodopsis_C141_contig_20_g111910.t1	PAG15_HUMAN Phospholipase A2 group XV OS=Homo sapiens OX=9606 GN=PLA2G15 PE=1 SV=2	ProSiteProfiles:PS51450,Leucine-rich repeat profile.:IPR001611,Leucine-rich repeat; ProSiteProfiles:PS51450,Leucine-rich repeat profile.:IPR001611,Leucine-rich repeat; ProSiteProfiles:PS51450,Leucine-rich repeat profile.:IPR001611,Leucine-rich repeat; ProSiteProfiles:PS51450,Leucine-rich repeat profile.:IPR001611,Leucine-rich repeat; Pfam:PF02450,Lecithin:cholesterol acyltransferase:IPR003386,Lec…
	Monodopsis C141	Monodopsis_C141_contig_3_g21870.t1	PDAT_SCHPO Phospholipid:diacylglycerol acyltransferase OS=Schizosaccharomyces pombe (strain 972 / ATCC 24843) OX=284812 GN=plh1 PE=1 SV=2	Pfam:PF02450,Lecithin:cholesterol acyltransferase:IPR003386,Lecithin:cholesterol/phospholipid:diacylglycerol acyltransferase
	Monodopsis C73	Monodopsis_C73_contig_21_g123340.t1	PAG15_HUMAN Phospholipase A2 group XV OS=Homo sapiens OX=9606 GN=PLA2G15 PE=1 SV=2	Pfam:PF02450,Lecithin:cholesterol acyltransferase:IPR003386,Lecithin:cholesterol/phospholipid:diacylglycerol acyltransferase
	Monodopsis C73	Monodopsis_C73_contig_7_g52210.t1	PDAT_SCHPO Phospholipid:diacylglycerol acyltransferase OS=Schizosaccharomyces pombe (strain 972 / ATCC 24843) OX=284812 GN=plh1 PE=1 SV=2	Pfam:PF02450,Lecithin:cholesterol acyltransferase:IPR003386,Lecithin:cholesterol/phospholipid:diacylglycerol acyltransferase
	Vischeria C74	Vischeria_C74_contig_13_g101710.t1	PAG15_HUMAN Phospholipase A2 group XV OS=Homo sapiens OX=9606 GN=PLA2G15 PE=1 SV=2	Pfam:PF02450,Lecithin:cholesterol acyltransferase:IPR003386,Lecithin:cholesterol/phospholipid:diacylglycerol acyltransferase
	Vischeria C74	Vischeria_C74_contig_2_g12180.t1	PDAT_SCHPO Phospholipid:diacylglycerol acyltransferase OS=Schizosaccharomyces pombe (strain 972 / ATCC 24843) OX=284812 GN=plh1 PE=1 SV=2	Pfam:PF02450,Lecithin:cholesterol acyltransferase:IPR003386,Lecithin:cholesterol/phospholipid:diacylglycerol acyltransferase
	Vischeria C74	Vischeria_C74_contig_36_g199750.t1	PDAT_SCHPO Phospholipid:diacylglycerol acyltransferase OS=Schizosaccharomyces pombe (strain 972 / ATCC 24843) OX=284812 GN=plh1 PE=1 SV=2	Pfam:PF02450,Lecithin:cholesterol acyltransferase:IPR003386,Lecithin:cholesterol/phospholipid:diacylglycerol acyltransferase
	Vischeria C74	Vischeria_C74_contig_4_g32270.t1	PDAT_SCHPO Phospholipid:diacylglycerol acyltransferase OS=Schizosaccharomyces pombe (strain 972 / ATCC 24843) OX=284812 GN=plh1 PE=1 SV=2	Pfam:PF02450,Lecithin:cholesterol acyltransferase:IPR003386,Lecithin:cholesterol/phospholipid:diacylglycerol acyltransferase
	Vischeria cf. polyphem	Eup09304	PDAT_YEAST Phospholipid:diacylglycerol acyltransferase OS=Saccharomyces cerevisiae (strain ATCC 204508 / S288c) GN=LRO1 PE=1 SV=1	Pfam:PF02450,Lecithin:cholesterol acyltransferase:IPR003386,Lecithin:cholesterol/phospholipid:diacylglycerol acyltransferase
	Vischeria cf. polyphem	Eup15873	LCAT_CHICK Phosphatidylcholine-sterol acyltransferase (Fragment) OS=Gallus gallus GN=LCAT PE=1 SV=1	Pfam:PF02450,Lecithin:cholesterol acyltransferase:IPR003386,Lecithin:cholesterol/phospholipid:diacylglycerol acyltransferase
	Vischeria cf. polyphem	Eup13014	PDAT_SCHPO Phospholipid:diacylglycerol acyltransferase OS=Schizosaccharomyces pombe (strain 972 / ATCC 24843) GN=plh1 PE=1 SV=2	Pfam:PF02450,Lecithin:cholesterol acyltransferase:IPR003386,Lecithin:cholesterol/phospholipid:diacylglycerol acyltransferase
	Vischeria cf. polyphem	Eup13015	PDAT_SCHPO Phospholipid:diacylglycerol acyltransferase OS=Schizosaccharomyces pombe (strain 972 / ATCC 24843) GN=plh1 PE=1 SV=2	Pfam:PF02450,Lecithin:cholesterol acyltransferase:IPR003386,Lecithin:cholesterol/phospholipid:diacylglycerol acyltransferase
	Vischeria cf. polyphem	Eup01084	PDAT_SCHPO Phospholipid:diacylglycerol acyltransferase OS=Schizosaccharomyces pombe (strain 972 / ATCC 24843) GN=plh1 PE=1 SV=2	Pfam:PF02450,Lecithin:cholesterol acyltransferase:IPR003386,Lecithin:cholesterol/phospholipid:diacylglycerol acyltransferase
	Vischeria cf. polyphem	Eup09768	PDAT_YEAST Phospholipid:diacylglycerol acyltransferase OS=Saccharomyces cerevisiae (strain ATCC 204508 / S288c) GN=LRO1 PE=1 SV=1	Pfam:PF02450,Lecithin:cholesterol acyltransferase:IPR003386,Lecithin:cholesterol/phospholipid:diacylglycerol acyltransferase
	Vischeria cf. polyphem	Eup12060	LCAT_CHICK Phosphatidylcholine-sterol acyltransferase (Fragment) OS=Gallus gallus GN=LCAT PE=1 SV=1	Pfam:PF02450,Lecithin:cholesterol acyltransferase:IPR003386,Lecithin:cholesterol/phospholipid:diacylglycerol acyltransferase
	Vischeria cf. polyphem	Eup08970	PDAT_SCHPO Phospholipid:diacylglycerol acyltransferase OS=Schizosaccharomyces pombe (strain 972 / ATCC 24843) GN=plh1 PE=1 SV=2	Pfam:PF02450,Lecithin:cholesterol acyltransferase:IPR003386,Lecithin:cholesterol/phospholipid:diacylglycerol acyltransferase
	Nannochloropsis gaditana_B-31	Naga_100053g23.1	LCAT_CHICK Phosphatidylcholine-sterol acyltransferase (Fragment) OS=Gallus gallus GN=LCAT PE=1 SV=1	Pfam:PF02450,Lecithin:cholesterol acyltransferase:IPR003386,Lecithin:cholesterol/phospholipid:diacylglycerol acyltransferase
	Nannochloropsis gaditana_B-31	Naga_100065g17.1	PDAT1_ARATH Phospholipid:diacylglycerol acyltransferase 1 OS=Arabidopsis thaliana GN=PDAT1 PE=2 SV=1	Pfam:PF02450,Lecithin:cholesterol acyltransferase:IPR003386,Lecithin:cholesterol/phospholipid:diacylglycerol acyltransferase
	Nannochloropsis oceanica_CCMP1779	8602-mRNA-1	PDAT_SCHPO Phospholipid:diacylglycerol acyltransferase OS=Schizosaccharomyces pombe (strain 972 / ATCC 24843) GN=plh1 PE=1 SV=2	Pfam:PF02450,Lecithin:cholesterol acyltransferase:IPR003386,Lecithin:cholesterol/phospholipid:diacylglycerol acyltransferase
	Nannochloropsis oceanica_CCMP1779	2212-mRNA-1	PDAT_SCHPO Phospholipid:diacylglycerol acyltransferase OS=Schizosaccharomyces pombe (strain 972 / ATCC 24843) GN=plh1 PE=1 SV=2	Pfam:PF02450,Lecithin:cholesterol acyltransferase:IPR003386,Lecithin:cholesterol/phospholipid:diacylglycerol acyltransferase
	Nannochloropsis oceanica_CCMP1779	1462-mRNA-1	LCAT_CHICK Phosphatidylcholine-sterol acyltransferase (Fragment) OS=Gallus gallus GN=LCAT PE=1 SV=1	Pfam:PF02450,Lecithin:cholesterol acyltransferase:IPR003386,Lecithin:cholesterol/phospholipid:diacylglycerol acyltransferase
	Phaeodactylum tricornutum	rna943	PDAT_SCHPO Phospholipid:diacylglycerol acyltransferase OS=Schizosaccharomyces pombe (strain 972 / ATCC 24843) GN=plh1 PE=1 SV=2	Pfam:PF02450,Lecithin:cholesterol acyltransferase:IPR003386,Lecithin:cholesterol/phospholipid:diacylglycerol acyltransferase
	Phaeodactylum tricornutum	rna8885	LCAT2_ARATH Phospholipid--sterol O-acyltransferase OS=Arabidopsis thaliana GN=PSAT PE=2 SV=2	Pfam:PF02450,Lecithin:cholesterol acyltransferase:IPR003386,Lecithin:cholesterol/phospholipid:diacylglycerol acyltransferase; Pfam:PF02450,Lecithin:cholesterol acyltransferase:IPR003386,Lecithin:cholesterol/phospholipid:diacylglycerol acyltransferase
	Thalassiosira pseudonana	rna7159	LCAT2_ARATH Phospholipid--sterol O-acyltransferase OS=Arabidopsis thaliana GN=PSAT PE=2 SV=2	Pfam:PF02450,Lecithin:cholesterol acyltransferase:IPR003386,Lecithin:cholesterol/phospholipid:diacylglycerol acyltransferase; Pfam:PF02450,Lecithin:cholesterol acyltransferase:IPR003386,Lecithin:cholesterol/phospholipid:diacylglycerol acyltransferase
	Thalassiosira pseudonana	rna8039	LCAT2_ARATH Phospholipid--sterol O-acyltransferase OS=Arabidopsis thaliana GN=PSAT PE=2 SV=2	Pfam:PF02450,Lecithin:cholesterol acyltransferase:IPR003386,Lecithin:cholesterol/phospholipid:diacylglycerol acyltransferase; Pfam:PF02450,Lecithin:cholesterol acyltransferase:IPR003386,Lecithin:cholesterol/phospholipid:diacylglycerol acyltransferase
	Vischeria stellata	Vis09907	LCAT_CHICK Phosphatidylcholine-sterol acyltransferase (Fragment) OS=Gallus gallus GN=LCAT PE=1 SV=1	Pfam:PF02450,Lecithin:cholesterol acyltransferase:IPR003386,Lecithin:cholesterol/phospholipid:diacylglycerol acyltransferase
	Vischeria stellata	Vis10294	PDAT1_ARATH Phospholipid:diacylglycerol acyltransferase 1 OS=Arabidopsis thaliana GN=PDAT1 PE=2 SV=1	Pfam:PF02450,Lecithin:cholesterol acyltransferase:IPR003386,Lecithin:cholesterol/phospholipid:diacylglycerol acyltransferase; Pfam:PF02450,Lecithin:cholesterol acyltransferase:IPR003386,Lecithin:cholesterol/phospholipid:diacylglycerol acyltransferase

## Sheet: Polysaccharides-related
Gene	Species	GeneID	Swissprot	InterProScan
beta-1-3-glucan-synthase	Monodopsis C141	Monodopsis_C141_contig_1_g07290.t1	CALS1_ARATH Callose synthase 1 OS=Arabidopsis thaliana OX=3702 GN=CALS1 PE=1 SV=2	Pfam:PF14288,1,3-beta-glucan synthase subunit FKS1, domain-1:IPR026899,1,3-beta-glucan synthase subunit FKS1-like, domain-1; SMART:SM01205,:IPR026899,1,3-beta-glucan synthase subunit FKS1-like, domain-1; Pfam:PF02364,1,3-beta-glucan synthase component:IPR003440,Glycosyl transferase, family 48; Pfam:PF02364,1,3-beta-glucan synthase component:IPR003440,Glycosyl transferase, family 48
	Monodopsis C73	Monodopsis_C73_contig_1_g02280.t1	CALS1_ARATH Callose synthase 1 OS=Arabidopsis thaliana OX=3702 GN=CALS1 PE=1 SV=2	Pfam:PF14288,1,3-beta-glucan synthase subunit FKS1, domain-1:IPR026899,1,3-beta-glucan synthase subunit FKS1-like, domain-1; SMART:SM01205,:IPR026899,1,3-beta-glucan synthase subunit FKS1-like, domain-1; Pfam:PF02364,1,3-beta-glucan synthase component:IPR003440,Glycosyl transferase, family 48; Pfam:PF02364,1,3-beta-glucan synthase component:IPR003440,Glycosyl transferase, family 48
	Vischeria C74	Vischeria_C74_contig_14_g103870.t1	CALS5_ARATH Callose synthase 5 OS=Arabidopsis thaliana OX=3702 GN=CALS5 PE=1 SV=1	Pfam:PF02364,1,3-beta-glucan synthase component:IPR003440,Glycosyl transferase, family 48; Pfam:PF14288,1,3-beta-glucan synthase subunit FKS1, domain-1:IPR026899,1,3-beta-glucan synthase subunit FKS1-like, domain-1; SMART:SM01205,:IPR026899,1,3-beta-glucan synthase subunit FKS1-like, domain-1
	Vischeria cf. polyphem	Eup17956	CALS4_ARATH Callose synthase 4 OS=Arabidopsis thaliana GN=CALS4 PE=3 SV=2	Pfam:PF02364,1,3-beta-glucan synthase component:IPR003440,Glycosyl transferase, family 48; Pfam:PF02364,1,3-beta-glucan synthase component:IPR003440,Glycosyl transferase, family 48; Pfam:PF14288,1,3-beta-glucan synthase subunit FKS1, domain-1:IPR026899,1,3-beta-glucan synthase subunit FKS1-like, domain-1
	Vischeria cf. polyphem	Eup05687	CALS5_ARATH Callose synthase 5 OS=Arabidopsis thaliana GN=CALS5 PE=1 SV=1	Pfam:PF02364,1,3-beta-glucan synthase component:IPR003440,Glycosyl transferase, family 48; Pfam:PF02364,1,3-beta-glucan synthase component:IPR003440,Glycosyl transferase, family 48; Pfam:PF14288,1,3-beta-glucan synthase subunit FKS1, domain-1:IPR026899,1,3-beta-glucan synthase subunit FKS1-like, domain-1
	Ectocarpus silliculosus	rna2692	CALS5_ARATH Callose synthase 5 OS=Arabidopsis thaliana GN=CALS5 PE=1 SV=1	Pfam:PF13886,Domain of unknown function (DUF4203):IPR025256,Domain of unknown function DUF4203; Pfam:PF02364,1,3-beta-glucan synthase component:IPR003440,Glycosyl transferase, family 48; Pfam:PF14288,1,3-beta-glucan synthase subunit FKS1, domain-1:IPR026899,1,3-beta-glucan synthase subunit FKS1-like, domain-1
	Ectocarpus silliculosus	rna3083	CALSC_ARATH Callose synthase 12 OS=Arabidopsis thaliana GN=CALS12 PE=2 SV=1	Pfam:PF02364,1,3-beta-glucan synthase component:IPR003440,Glycosyl transferase, family 48; Pfam:PF14288,1,3-beta-glucan synthase subunit FKS1, domain-1:IPR026899,1,3-beta-glucan synthase subunit FKS1-like, domain-1
	Ectocarpus silliculosus	rna12735	CALS7_ARATH Callose synthase 7 OS=Arabidopsis thaliana GN=CALS7 PE=3 SV=3	Pfam:PF02364,1,3-beta-glucan synthase component:IPR003440,Glycosyl transferase, family 48
	Ectocarpus silliculosus	rna13221	CALS7_ARATH Callose synthase 7 OS=Arabidopsis thaliana GN=CALS7 PE=3 SV=3	Pfam:PF14288,1,3-beta-glucan synthase subunit FKS1, domain-1:IPR026899,1,3-beta-glucan synthase subunit FKS1-like, domain-1; Pfam:PF02364,1,3-beta-glucan synthase component:IPR003440,Glycosyl transferase, family 48; Pfam:PF02364,1,3-beta-glucan synthase component:IPR003440,Glycosyl transferase, family 48
	Nannochloropsis gaditana_B-31	Naga_100114g16.1	CALS7_ARATH Callose synthase 7 OS=Arabidopsis thaliana GN=CALS7 PE=3 SV=3	Pfam:PF02364,1,3-beta-glucan synthase component:IPR003440,Glycosyl transferase, family 48; Pfam:PF02364,1,3-beta-glucan synthase component:IPR003440,Glycosyl transferase, family 48; Pfam:PF14288,1,3-beta-glucan synthase subunit FKS1, domain-1:IPR026899,1,3-beta-glucan synthase subunit FKS1-like, domain-1
	Nannochloropsis oceanica_CCMP1779	9088-mRNA-1	CALS1_ARATH Callose synthase 1 OS=Arabidopsis thaliana GN=CALS1 PE=1 SV=2	Pfam:PF02364,1,3-beta-glucan synthase component:IPR003440,Glycosyl transferase, family 48; Pfam:PF02364,1,3-beta-glucan synthase component:IPR003440,Glycosyl transferase, family 48; Pfam:PF14288,1,3-beta-glucan synthase subunit FKS1, domain-1:IPR026899,1,3-beta-glucan synthase subunit FKS1-like, domain-1
	Phaeodactylum tricornutum	rna849	CALS8_ARATH Putative callose synthase 8 OS=Arabidopsis thaliana GN=CALS8 PE=3 SV=2	Pfam:PF14288,1,3-beta-glucan synthase subunit FKS1, domain-1:IPR026899,1,3-beta-glucan synthase subunit FKS1-like, domain-1; Pfam:PF02364,1,3-beta-glucan synthase component:IPR003440,Glycosyl transferase, family 48; Pfam:PF02364,1,3-beta-glucan synthase component:IPR003440,Glycosyl transferase, family 48
	Phaeodactylum tricornutum	rna850	CALS8_ARATH Putative callose synthase 8 OS=Arabidopsis thaliana GN=CALS8 PE=3 SV=2	Pfam:PF02364,1,3-beta-glucan synthase component:IPR003440,Glycosyl transferase, family 48; Pfam:PF02364,1,3-beta-glucan synthase component:IPR003440,Glycosyl transferase, family 48; Pfam:PF14288,1,3-beta-glucan synthase subunit FKS1, domain-1:IPR026899,1,3-beta-glucan synthase subunit FKS1-like, domain-1
	Saccharina japonica	SJ05913	CALS7_ARATH Callose synthase 7 OS=Arabidopsis thaliana GN=CALS7 PE=3 SV=3	Pfam:PF02364,1,3-beta-glucan synthase component:IPR003440,Glycosyl transferase, family 48; Pfam:PF02364,1,3-beta-glucan synthase component:IPR003440,Glycosyl transferase, family 48; Pfam:PF02364,1,3-beta-glucan synthase component:IPR003440,Glycosyl transferase, family 48
	Saccharina japonica	SJ07490	CALS7_ARATH Callose synthase 7 OS=Arabidopsis thaliana GN=CALS7 PE=3 SV=3	Pfam:PF02364,1,3-beta-glucan synthase component:IPR003440,Glycosyl transferase, family 48
	Saccharina japonica	SJ14967	CALS5_ARATH Callose synthase 5 OS=Arabidopsis thaliana GN=CALS5 PE=1 SV=1	Pfam:PF02364,1,3-beta-glucan synthase component:IPR003440,Glycosyl transferase, family 48; Pfam:PF02364,1,3-beta-glucan synthase component:IPR003440,Glycosyl transferase, family 48
	Thalassiosira pseudonana	rna9402	CALS8_ARATH Putative callose synthase 8 OS=Arabidopsis thaliana GN=CALS8 PE=3 SV=2	Pfam:PF02364,1,3-beta-glucan synthase component:IPR003440,Glycosyl transferase, family 48; Pfam:PF02364,1,3-beta-glucan synthase component:IPR003440,Glycosyl transferase, family 48
	Vischeria stellata	Vis04032	CALS7_ARATH Callose synthase 7 OS=Arabidopsis thaliana GN=CALS7 PE=3 SV=3	Pfam:PF14288,1,3-beta-glucan synthase subunit FKS1, domain-1:IPR026899,1,3-beta-glucan synthase subunit FKS1-like, domain-1; Pfam:PF02364,1,3-beta-glucan synthase component:IPR003440,Glycosyl transferase, family 48; Pfam:PF02364,1,3-beta-glucan synthase component:IPR003440,Glycosyl transferase, family 48
	Vischeria stellata	Vis09497	CALS5_ARATH Callose synthase 5 OS=Arabidopsis thaliana GN=CALS5 PE=1 SV=1	Pfam:PF02364,1,3-beta-glucan synthase component:IPR003440,Glycosyl transferase, family 48; Pfam:PF02364,1,3-beta-glucan synthase component:IPR003440,Glycosyl transferase, family 48; Pfam:PF14288,1,3-beta-glucan synthase subunit FKS1, domain-1:IPR026899,1,3-beta-glucan synthase subunit FKS1-like, domain-1
beta-glucanase	Monodopsis C141	Monodopsis_C141_contig_13_g86120.t1	XTH23_ARATH Probable xyloglucan endotransglucosylase/hydrolase protein 23 OS=Arabidopsis thaliana OX=3702 GN=XTH23 PE=2 SV=1	ProSiteProfiles:PS51762,Glycosyl hydrolases family 16 (GH16) domain profile.:IPR000757,Glycoside hydrolase family 16; Pfam:PF00722,Glycosyl hydrolases family 16:IPR000757,Glycoside hydrolase family 16; ProSitePatterns:PS01034,Glycosyl hydrolases family 16 active sites.:IPR008263,Glycoside hydrolase, family 16, active site
	Monodopsis C141	Monodopsis_C141_contig_14_g86210.t1	XTH8_ORYSJ Xyloglucan endotransglycosylase/hydrolase protein 8 OS=Oryza sativa subsp. japonica OX=39947 GN=XTH8 PE=1 SV=1	ProSiteProfiles:PS51762,Glycosyl hydrolases family 16 (GH16) domain profile.:IPR000757,Glycoside hydrolase family 16; ProSitePatterns:PS01034,Glycosyl hydrolases family 16 active sites.:IPR008263,Glycoside hydrolase, family 16, active site; Pfam:PF00722,Glycosyl hydrolases family 16:IPR000757,Glycoside hydrolase family 16
	Monodopsis C141	Monodopsis_C141_contig_14_g90660.t1	GUB_ORPSP Beta-glucanase OS=Orpinomyces sp. (strain PC-2) OX=50059 GN=licA PE=1 SV=1	Pfam:PF00722,Glycosyl hydrolases family 16:IPR000757,Glycoside hydrolase family 16; ProSitePatterns:PS01034,Glycosyl hydrolases family 16 active sites.:IPR008263,Glycoside hydrolase, family 16, active site; ProSiteProfiles:PS51762,Glycosyl hydrolases family 16 (GH16) domain profile.:IPR000757,Glycoside hydrolase family 16
	Monodopsis C141	Monodopsis_C141_contig_17_g102110.t1	BGBP_PENMO Beta-1,3-glucan-binding protein OS=Penaeus monodon OX=6687 PE=2 SV=1	ProSiteProfiles:PS51762,Glycosyl hydrolases family 16 (GH16) domain profile.:IPR000757,Glycoside hydrolase family 16; Pfam:PF00722,Glycosyl hydrolases family 16:IPR000757,Glycoside hydrolase family 16
	Monodopsis C141	Monodopsis_C141_contig_20_g113560.t1	CRR1_YEAST Probable glycosidase CRR1 OS=Saccharomyces cerevisiae (strain ATCC 204508 / S288c) OX=559292 GN=CRR1 PE=2 SV=1	ProSiteProfiles:PS51762,Glycosyl hydrolases family 16 (GH16) domain profile.:IPR000757,Glycoside hydrolase family 16; Pfam:PF00722,Glycosyl hydrolases family 16:IPR000757,Glycoside hydrolase family 16; ProSitePatterns:PS01034,Glycosyl hydrolases family 16 active sites.:IPR008263,Glycoside hydrolase, family 16, active site
	Monodopsis C141	Monodopsis_C141_contig_23_g120090.t1	CRR1_YEAST Probable glycosidase CRR1 OS=Saccharomyces cerevisiae (strain ATCC 204508 / S288c) OX=559292 GN=CRR1 PE=2 SV=1	Pfam:PF00722,Glycosyl hydrolases family 16:IPR000757,Glycoside hydrolase family 16; ProSiteProfiles:PS51762,Glycosyl hydrolases family 16 (GH16) domain profile.:IPR000757,Glycoside hydrolase family 16
	Monodopsis C141	Monodopsis_C141_contig_29_g137320.t1	XTH3_ARATH Xyloglucan endotransglucosylase/hydrolase protein 3 OS=Arabidopsis thaliana OX=3702 GN=XTH3 PE=2 SV=1	ProSiteProfiles:PS51762,Glycosyl hydrolases family 16 (GH16) domain profile.:IPR000757,Glycoside hydrolase family 16; Pfam:PF00722,Glycosyl hydrolases family 16:IPR000757,Glycoside hydrolase family 16; ProSitePatterns:PS01034,Glycosyl hydrolases family 16 active sites.:IPR008263,Glycoside hydrolase, family 16, active site
	Monodopsis C141	Monodopsis_C141_contig_36_g146180.t1	BGBP_PENMO Beta-1,3-glucan-binding protein OS=Penaeus monodon OX=6687 PE=2 SV=1	ProSiteProfiles:PS51762,Glycosyl hydrolases family 16 (GH16) domain profile.:IPR000757,Glycoside hydrolase family 16; Pfam:PF00722,Glycosyl hydrolases family 16:IPR000757,Glycoside hydrolase family 16
	Monodopsis C73	Monodopsis_C73_contig_11_g77250.t1	BGBP_PENMO Beta-1,3-glucan-binding protein OS=Penaeus monodon OX=6687 PE=2 SV=1	Pfam:PF00722,Glycosyl hydrolases family 16:IPR000757,Glycoside hydrolase family 16; ProSiteProfiles:PS51762,Glycosyl hydrolases family 16 (GH16) domain profile.:IPR000757,Glycoside hydrolase family 16
	Monodopsis C73	Monodopsis_C73_contig_16_g106160.t1	XTH3_ARATH Xyloglucan endotransglucosylase/hydrolase protein 3 OS=Arabidopsis thaliana OX=3702 GN=XTH3 PE=2 SV=1	Pfam:PF00722,Glycosyl hydrolases family 16:IPR000757,Glycoside hydrolase family 16; ProSitePatterns:PS01034,Glycosyl hydrolases family 16 active sites.:IPR008263,Glycoside hydrolase, family 16, active site; ProSiteProfiles:PS51762,Glycosyl hydrolases family 16 (GH16) domain profile.:IPR000757,Glycoside hydrolase family 16
	Monodopsis C73	Monodopsis_C73_contig_21_g125020.t1	CRR1_YEAST Probable glycosidase CRR1 OS=Saccharomyces cerevisiae (strain ATCC 204508 / S288c) OX=559292 GN=CRR1 PE=2 SV=1	ProSiteProfiles:PS51762,Glycosyl hydrolases family 16 (GH16) domain profile.:IPR000757,Glycoside hydrolase family 16; Pfam:PF00722,Glycosyl hydrolases family 16:IPR000757,Glycoside hydrolase family 16; ProSitePatterns:PS01034,Glycosyl hydrolases family 16 active sites.:IPR008263,Glycoside hydrolase, family 16, active site
	Monodopsis C73	Monodopsis_C73_contig_23_g130930.t1	BGBP_PENMO Beta-1,3-glucan-binding protein OS=Penaeus monodon OX=6687 PE=2 SV=1	Pfam:PF00722,Glycosyl hydrolases family 16:IPR000757,Glycoside hydrolase family 16; ProSiteProfiles:PS51762,Glycosyl hydrolases family 16 (GH16) domain profile.:IPR000757,Glycoside hydrolase family 16
	Monodopsis C73	Monodopsis_C73_contig_23_g131750.t1	XTH23_ARATH Probable xyloglucan endotransglucosylase/hydrolase protein 23 OS=Arabidopsis thaliana OX=3702 GN=XTH23 PE=2 SV=1	ProSiteProfiles:PS51762,Glycosyl hydrolases family 16 (GH16) domain profile.:IPR000757,Glycoside hydrolase family 16; Pfam:PF00722,Glycosyl hydrolases family 16:IPR000757,Glycoside hydrolase family 16; PRINTS:PR00737,Glycosyl hydrolase family 16 signature:IPR008264,Beta-glucanase; PRINTS:PR00737,Glycosyl hydrolase family 16 signature:IPR008264,Beta-glucanase; PRINTS:PR00737,Glycosyl hydrolase fam…
	Monodopsis C73	Monodopsis_C73_contig_24_g132260.t1	CRR1_YEAST Probable glycosidase CRR1 OS=Saccharomyces cerevisiae (strain ATCC 204508 / S288c) OX=559292 GN=CRR1 PE=2 SV=1	ProSiteProfiles:PS51762,Glycosyl hydrolases family 16 (GH16) domain profile.:IPR000757,Glycoside hydrolase family 16; Pfam:PF00722,Glycosyl hydrolases family 16:IPR000757,Glycoside hydrolase family 16
	Monodopsis C73	Monodopsis_C73_contig_7_g57320.t1	XTH8_ORYSJ Xyloglucan endotransglycosylase/hydrolase protein 8 OS=Oryza sativa subsp. japonica OX=39947 GN=XTH8 PE=1 SV=1	PRINTS:PR00737,Glycosyl hydrolase family 16 signature:IPR008264,Beta-glucanase; PRINTS:PR00737,Glycosyl hydrolase family 16 signature:IPR008264,Beta-glucanase; PRINTS:PR00737,Glycosyl hydrolase family 16 signature:IPR008264,Beta-glucanase; PRINTS:PR00737,Glycosyl hydrolase family 16 signature:IPR008264,Beta-glucanase; ProSiteProfiles:PS51762,Glycosyl hydrolases family 16 (GH16) domain profile.:IP…
	Monodopsis C73	Monodopsis_C73_contig_8_g62850.t1	GUB_ORPSP Beta-glucanase OS=Orpinomyces sp. (strain PC-2) OX=50059 GN=licA PE=1 SV=1	ProSitePatterns:PS01034,Glycosyl hydrolases family 16 active sites.:IPR008263,Glycoside hydrolase, family 16, active site; Pfam:PF00722,Glycosyl hydrolases family 16:IPR000757,Glycoside hydrolase family 16; ProSiteProfiles:PS51762,Glycosyl hydrolases family 16 (GH16) domain profile.:IPR000757,Glycoside hydrolase family 16
	Vischeria C74	Vischeria_C74_contig_12_g90300.t1	CRR1_YEAST Probable glycosidase CRR1 OS=Saccharomyces cerevisiae (strain ATCC 204508 / S288c) OX=559292 GN=CRR1 PE=2 SV=1	ProSitePatterns:PS01034,Glycosyl hydrolases family 16 active sites.:IPR008263,Glycoside hydrolase, family 16, active site; Pfam:PF00722,Glycosyl hydrolases family 16:IPR000757,Glycoside hydrolase family 16; ProSiteProfiles:PS51762,Glycosyl hydrolases family 16 (GH16) domain profile.:IPR000757,Glycoside hydrolase family 16
	Vischeria C74	Vischeria_C74_contig_16_g118280.t1	BGBP_PENMO Beta-1,3-glucan-binding protein OS=Penaeus monodon OX=6687 PE=2 SV=1	Pfam:PF00722,Glycosyl hydrolases family 16:IPR000757,Glycoside hydrolase family 16; ProSiteProfiles:PS51762,Glycosyl hydrolases family 16 (GH16) domain profile.:IPR000757,Glycoside hydrolase family 16
	Vischeria C74	Vischeria_C74_contig_17_g125540.t1	CRR1_ASHGO Probable glycosidase CRR1 OS=Ashbya gossypii (strain ATCC 10895 / CBS 109.51 / FGSC 9923 / NRRL Y-1056) OX=284811 GN=CRR1 PE=3 SV=1	Pfam:PF00722,Glycosyl hydrolases family 16:IPR000757,Glycoside hydrolase family 16; ProSiteProfiles:PS51762,Glycosyl hydrolases family 16 (GH16) domain profile.:IPR000757,Glycoside hydrolase family 16; ProSitePatterns:PS01034,Glycosyl hydrolases family 16 active sites.:IPR008263,Glycoside hydrolase, family 16, active site
	Vischeria C74	Vischeria_C74_contig_21_g149090.t1	BGBP_PENMO Beta-1,3-glucan-binding protein OS=Penaeus monodon OX=6687 PE=2 SV=1	ProSiteProfiles:PS51762,Glycosyl hydrolases family 16 (GH16) domain profile.:IPR000757,Glycoside hydrolase family 16; Pfam:PF00722,Glycosyl hydrolases family 16:IPR000757,Glycoside hydrolase family 16
	Vischeria C74	Vischeria_C74_contig_22_g151220.t1	CRR1_YEAST Probable glycosidase CRR1 OS=Saccharomyces cerevisiae (strain ATCC 204508 / S288c) OX=559292 GN=CRR1 PE=2 SV=1	Pfam:PF00722,Glycosyl hydrolases family 16:IPR000757,Glycoside hydrolase family 16; ProSitePatterns:PS01034,Glycosyl hydrolases family 16 active sites.:IPR008263,Glycoside hydrolase, family 16, active site; ProSiteProfiles:PS51762,Glycosyl hydrolases family 16 (GH16) domain profile.:IPR000757,Glycoside hydrolase family 16
	Vischeria C74	Vischeria_C74_contig_23_g156970.t1	CRR1_YEAST Probable glycosidase CRR1 OS=Saccharomyces cerevisiae (strain ATCC 204508 / S288c) OX=559292 GN=CRR1 PE=2 SV=1	ProSitePatterns:PS01034,Glycosyl hydrolases family 16 active sites.:IPR008263,Glycoside hydrolase, family 16, active site; Pfam:PF00722,Glycosyl hydrolases family 16:IPR000757,Glycoside hydrolase family 16; ProSiteProfiles:PS51762,Glycosyl hydrolases family 16 (GH16) domain profile.:IPR000757,Glycoside hydrolase family 16
	Vischeria C74	Vischeria_C74_contig_27_g175580.t1	CRH1_YEAST Probable glycosidase CRH1 OS=Saccharomyces cerevisiae (strain ATCC 204508 / S288c) OX=559292 GN=CRH1 PE=1 SV=1	ProSiteProfiles:PS51762,Glycosyl hydrolases family 16 (GH16) domain profile.:IPR000757,Glycoside hydrolase family 16; Pfam:PF00722,Glycosyl hydrolases family 16:IPR000757,Glycoside hydrolase family 16
	Vischeria C74	Vischeria_C74_contig_28_g177800.t1	SUT35_ARATH Probable sulfate transporter 3.5 OS=Arabidopsis thaliana OX=3702 GN=SULTR3;5 PE=2 SV=1	ProSitePatterns:PS01034,Glycosyl hydrolases family 16 active sites.:IPR008263,Glycoside hydrolase, family 16, active site; ProSiteProfiles:PS51762,Glycosyl hydrolases family 16 (GH16) domain profile.:IPR000757,Glycoside hydrolase family 16; ProSitePatterns:PS01130,SLC26A transporters signature.:IPR018045,Sulphate anion transporter, conserved site; PANTHER:PTHR11814,:IPR001902,SLC26A/SulP transpor…
	Vischeria C74	Vischeria_C74_contig_33_g193960.t1	BGBP_PENMO Beta-1,3-glucan-binding protein OS=Penaeus monodon OX=6687 PE=2 SV=1	Pfam:PF00722,Glycosyl hydrolases family 16:IPR000757,Glycoside hydrolase family 16; ProSiteProfiles:PS51762,Glycosyl hydrolases family 16 (GH16) domain profile.:IPR000757,Glycoside hydrolase family 16
	Vischeria C74	Vischeria_C74_contig_36_g199280.t1	CRR1_ASHGO Probable glycosidase CRR1 OS=Ashbya gossypii (strain ATCC 10895 / CBS 109.51 / FGSC 9923 / NRRL Y-1056) OX=284811 GN=CRR1 PE=3 SV=1	ProSiteProfiles:PS51762,Glycosyl hydrolases family 16 (GH16) domain profile.:IPR000757,Glycoside hydrolase family 16; Pfam:PF00722,Glycosyl hydrolases family 16:IPR000757,Glycoside hydrolase family 16; ProSitePatterns:PS01034,Glycosyl hydrolases family 16 active sites.:IPR008263,Glycoside hydrolase, family 16, active site
	Vischeria C74	Vischeria_C74_contig_36_g199380.t1	CRR1_YEAST Probable glycosidase CRR1 OS=Saccharomyces cerevisiae (strain ATCC 204508 / S288c) OX=559292 GN=CRR1 PE=2 SV=1	Pfam:PF00722,Glycosyl hydrolases family 16:IPR000757,Glycoside hydrolase family 16; ProSiteProfiles:PS51762,Glycosyl hydrolases family 16 (GH16) domain profile.:IPR000757,Glycoside hydrolase family 16; ProSitePatterns:PS01034,Glycosyl hydrolases family 16 active sites.:IPR008263,Glycoside hydrolase, family 16, active site
	Vischeria C74	Vischeria_C74_contig_38_g203320.t1	XTH3_ARATH Xyloglucan endotransglucosylase/hydrolase protein 3 OS=Arabidopsis thaliana OX=3702 GN=XTH3 PE=2 SV=1	ProSiteProfiles:PS51762,Glycosyl hydrolases family 16 (GH16) domain profile.:IPR000757,Glycoside hydrolase family 16; ProSitePatterns:PS01034,Glycosyl hydrolases family 16 active sites.:IPR008263,Glycoside hydrolase, family 16, active site; Pfam:PF00722,Glycosyl hydrolases family 16:IPR000757,Glycoside hydrolase family 16
	Vischeria C74	Vischeria_C74_contig_6_g52670.t1	CRH1_YEAST Probable glycosidase CRH1 OS=Saccharomyces cerevisiae (strain ATCC 204508 / S288c) OX=559292 GN=CRH1 PE=1 SV=1	Pfam:PF00722,Glycosyl hydrolases family 16:IPR000757,Glycoside hydrolase family 16; ProSitePatterns:PS01034,Glycosyl hydrolases family 16 active sites.:IPR008263,Glycoside hydrolase, family 16, active site; ProSiteProfiles:PS51762,Glycosyl hydrolases family 16 (GH16) domain profile.:IPR000757,Glycoside hydrolase family 16
	Vischeria cf. polyphem	Eup11598	CRH1_YEAST Probable glycosidase CRH1 OS=Saccharomyces cerevisiae (strain ATCC 204508 / S288c) GN=CRH1 PE=1 SV=1	ProSitePatterns:PS01034,Glycosyl hydrolases family 16 active sites.:IPR008263,Glycoside hydrolase, family 16, active site; Pfam:PF00722,Glycosyl hydrolases family 16:IPR000757,Glycoside hydrolase, family 16
	Vischeria cf. polyphem	Eup13892	BGBP_PENMO Beta-1,3-glucan-binding protein OS=Penaeus monodon PE=2 SV=1	Pfam:PF00722,Glycosyl hydrolases family 16:IPR000757,Glycoside hydrolase, family 16
	Vischeria cf. polyphem	Eup03480	CRR1_YEAST Probable glycosidase CRR1 OS=Saccharomyces cerevisiae (strain ATCC 204508 / S288c) GN=CRR1 PE=2 SV=1	Pfam:PF00722,Glycosyl hydrolases family 16:IPR000757,Glycoside hydrolase, family 16; ProSitePatterns:PS01034,Glycosyl hydrolases family 16 active sites.:IPR008263,Glycoside hydrolase, family 16, active site
	Vischeria cf. polyphem	Eup15200	BGBP_PENMO Beta-1,3-glucan-binding protein OS=Penaeus monodon PE=2 SV=1	Pfam:PF00722,Glycosyl hydrolases family 16:IPR000757,Glycoside hydrolase, family 16
	Vischeria cf. polyphem	Eup06264	CRR1_YEAST Probable glycosidase CRR1 OS=Saccharomyces cerevisiae (strain ATCC 204508 / S288c) GN=CRR1 PE=2 SV=1	Pfam:PF00722,Glycosyl hydrolases family 16:IPR000757,Glycoside hydrolase, family 16; ProSitePatterns:PS01034,Glycosyl hydrolases family 16 active sites.:IPR008263,Glycoside hydrolase, family 16, active site
	Vischeria cf. polyphem	Eup08772	CRR1_YEAST Probable glycosidase CRR1 OS=Saccharomyces cerevisiae (strain ATCC 204508 / S288c) GN=CRR1 PE=2 SV=1	Pfam:PF00722,Glycosyl hydrolases family 16:IPR000757,Glycoside hydrolase, family 16; ProSitePatterns:PS01034,Glycosyl hydrolases family 16 active sites.:IPR008263,Glycoside hydrolase, family 16, active site
	Vischeria cf. polyphem	Eup13486	XTH3_ARATH Xyloglucan endotransglucosylase/hydrolase protein 3 OS=Arabidopsis thaliana GN=XTH3 PE=2 SV=1	ProSitePatterns:PS01034,Glycosyl hydrolases family 16 active sites.:IPR008263,Glycoside hydrolase, family 16, active site; Pfam:PF00722,Glycosyl hydrolases family 16:IPR000757,Glycoside hydrolase, family 16
	Vischeria cf. polyphem	Eup05545	CRR1_ASHGO Probable glycosidase CRR1 OS=Ashbya gossypii (strain ATCC 10895 / CBS 109.51 / FGSC 9923 / NRRL Y-1056) GN=CRR1 PE=3 SV=1	Pfam:PF00722,Glycosyl hydrolases family 16:IPR000757,Glycoside hydrolase, family 16; ProSitePatterns:PS01034,Glycosyl hydrolases family 16 active sites.:IPR008263,Glycoside hydrolase, family 16, active site
	Vischeria cf. polyphem	Eup11207	CRH1_YEAST Probable glycosidase CRH1 OS=Saccharomyces cerevisiae (strain ATCC 204508 / S288c) GN=CRH1 PE=1 SV=1	Pfam:PF00722,Glycosyl hydrolases family 16:IPR000757,Glycoside hydrolase, family 16; ProSitePatterns:PS01034,Glycosyl hydrolases family 16 active sites.:IPR008263,Glycoside hydrolase, family 16, active site
	Vischeria cf. polyphem	Eup12924	BGBP_PENMO Beta-1,3-glucan-binding protein OS=Penaeus monodon PE=2 SV=1	Pfam:PF00722,Glycosyl hydrolases family 16:IPR000757,Glycoside hydrolase, family 16
	Vischeria cf. polyphem	Eup01714	BGBP_PENMO Beta-1,3-glucan-binding protein OS=Penaeus monodon PE=2 SV=1	Pfam:PF00722,Glycosyl hydrolases family 16:IPR000757,Glycoside hydrolase, family 16
	Ectocarpus silliculosus	rna11102	BGBP_PENMO Beta-1,3-glucan-binding protein OS=Penaeus monodon PE=2 SV=1	Pfam:PF00722,Glycosyl hydrolases family 16:IPR000757,Glycoside hydrolase, family 16
	Ectocarpus silliculosus	rna12176	BGBP_PENMO Beta-1,3-glucan-binding protein OS=Penaeus monodon PE=2 SV=1	Pfam:PF00722,Glycosyl hydrolases family 16:IPR000757,Glycoside hydrolase, family 16
	Ectocarpus silliculosus	rna12177	BGBP_PENMO Beta-1,3-glucan-binding protein OS=Penaeus monodon PE=2 SV=1	Pfam:PF00722,Glycosyl hydrolases family 16:IPR000757,Glycoside hydrolase, family 16; Pfam:PF00722,Glycosyl hydrolases family 16:IPR000757,Glycoside hydrolase, family 16
	Nannochloropsis gaditana_B-31	Naga_100043g13.1	BGBP_PENMO Beta-1,3-glucan-binding protein OS=Penaeus monodon PE=2 SV=1	Pfam:PF00722,Glycosyl hydrolases family 16:IPR000757,Glycoside hydrolase, family 16
	Nannochloropsis gaditana_B-31	Naga_100280g5.1		Pfam:PF00722,Glycosyl hydrolases family 16:IPR000757,Glycoside hydrolase, family 16
	Nannochloropsis oceanica_CCMP1779	4843-mRNA-1		Pfam:PF00722,Glycosyl hydrolases family 16:IPR000757,Glycoside hydrolase, family 16
	Nannochloropsis oceanica_CCMP1779	1332-mRNA-1	BGBP_PENMO Beta-1,3-glucan-binding protein OS=Penaeus monodon PE=2 SV=1	Pfam:PF00722,Glycosyl hydrolases family 16:IPR000757,Glycoside hydrolase, family 16
	Phaeodactylum tricornutum	rna5611	BGBP_PENMO Beta-1,3-glucan-binding protein OS=Penaeus monodon PE=2 SV=1	Pfam:PF00722,Glycosyl hydrolases family 16:IPR000757,Glycoside hydrolase, family 16
	Phaeodactylum tricornutum	rna7254	EGLX_ARTBC Endo-1,3(4)-beta-glucanase ARB_04519 OS=Arthroderma benhamiae (strain ATCC MYA-4681 / CBS 112371) GN=ARB_04519 PE=3 SV=1	Pfam:PF00722,Glycosyl hydrolases family 16:IPR000757,Glycoside hydrolase, family 16
	Phaeodactylum tricornutum	rna8047	BGBP_PENMO Beta-1,3-glucan-binding protein OS=Penaeus monodon PE=2 SV=1	Pfam:PF00722,Glycosyl hydrolases family 16:IPR000757,Glycoside hydrolase, family 16
	Saccharina japonica	SJ05257	BGBP_PENMO Beta-1,3-glucan-binding protein OS=Penaeus monodon PE=2 SV=1	Pfam:PF00722,Glycosyl hydrolases family 16:IPR000757,Glycoside hydrolase, family 16; Pfam:PF03422,Carbohydrate binding module (family 6):IPR005084,Carbohydrate binding module family 6
	Saccharina japonica	SJ05532	BGBP_PENMO Beta-1,3-glucan-binding protein OS=Penaeus monodon PE=2 SV=1	Pfam:PF00722,Glycosyl hydrolases family 16:IPR000757,Glycoside hydrolase, family 16; Pfam:PF00722,Glycosyl hydrolases family 16:IPR000757,Glycoside hydrolase, family 16
	Saccharina japonica	SJ16402	BGBP_PENMO Beta-1,3-glucan-binding protein OS=Penaeus monodon PE=2 SV=1	Pfam:PF00722,Glycosyl hydrolases family 16:IPR000757,Glycoside hydrolase, family 16
	Saccharina japonica	SJ18897	BGBP_PENMO Beta-1,3-glucan-binding protein OS=Penaeus monodon PE=2 SV=1	Pfam:PF00722,Glycosyl hydrolases family 16:IPR000757,Glycoside hydrolase, family 16
	Thalassiosira pseudonana	rna1216	EGLX_ASPFU Probable endo-1,3(4)-beta-glucanase AFUA_2G14360 OS=Neosartorya fumigata (strain ATCC MYA-4609 / Af293 / CBS 101355 / FGSC A1100) GN=AFUA_2G14360 PE=3 SV=1	Pfam:PF00722,Glycosyl hydrolases family 16:IPR000757,Glycoside hydrolase, family 16
	Thalassiosira pseudonana	rna5937	BGBP_PENMO Beta-1,3-glucan-binding protein OS=Penaeus monodon PE=2 SV=1	Pfam:PF00722,Glycosyl hydrolases family 16:IPR000757,Glycoside hydrolase, family 16
	Thalassiosira pseudonana	rna8546	EGLX_ARTBC Endo-1,3(4)-beta-glucanase ARB_04519 OS=Arthroderma benhamiae (strain ATCC MYA-4681 / CBS 112371) GN=ARB_04519 PE=3 SV=1	Pfam:PF00722,Glycosyl hydrolases family 16:IPR000757,Glycoside hydrolase, family 16
	Vischeria stellata	Vis01291	XTH31_ARATH Xyloglucan endotransglucosylase/hydrolase protein 31 OS=Arabidopsis thaliana GN=XTH31 PE=1 SV=2	Pfam:PF00722,Glycosyl hydrolases family 16:IPR000757,Glycoside hydrolase family 16
	Vischeria stellata	Vis01687	BGBP_PENMO Beta-1,3-glucan-binding protein OS=Penaeus monodon PE=2 SV=1	ProSiteProfiles:PS51762,Glycosyl hydrolases family 16 (GH16) domain profile.:IPR000757,Glycoside hydrolase family 16; Pfam:PF00722,Glycosyl hydrolases family 16:IPR000757,Glycoside hydrolase family 16
	Vischeria stellata	Vis01843	XTH3_ARATH Xyloglucan endotransglucosylase/hydrolase protein 3 OS=Arabidopsis thaliana GN=XTH3 PE=2 SV=1	Pfam:PF00722,Glycosyl hydrolases family 16:IPR000757,Glycoside hydrolase family 16; ProSiteProfiles:PS51762,Glycosyl hydrolases family 16 (GH16) domain profile.:IPR000757,Glycoside hydrolase family 16
	Vischeria stellata	Vis04553	CRR1_YEAST Probable glycosidase CRR1 OS=Saccharomyces cerevisiae (strain ATCC 204508 / S288c) GN=CRR1 PE=2 SV=1	Pfam:PF00722,Glycosyl hydrolases family 16:IPR000757,Glycoside hydrolase family 16; ProSiteProfiles:PS51762,Glycosyl hydrolases family 16 (GH16) domain profile.:IPR000757,Glycoside hydrolase family 16
	Vischeria stellata	Vis07337	BGBP_PENMO Beta-1,3-glucan-binding protein OS=Penaeus monodon PE=2 SV=1	Pfam:PF00722,Glycosyl hydrolases family 16:IPR000757,Glycoside hydrolase family 16; ProSiteProfiles:PS51762,Glycosyl hydrolases family 16 (GH16) domain profile.:IPR000757,Glycoside hydrolase family 16
	Vischeria stellata	Vis09056	CRR1_YEAST Probable glycosidase CRR1 OS=Saccharomyces cerevisiae (strain ATCC 204508 / S288c) GN=CRR1 PE=2 SV=1	ProSiteProfiles:PS51762,Glycosyl hydrolases family 16 (GH16) domain profile.:IPR000757,Glycoside hydrolase family 16; Pfam:PF00722,Glycosyl hydrolases family 16:IPR000757,Glycoside hydrolase family 16
	Vischeria stellata	Vis09608	BGBP_PENMO Beta-1,3-glucan-binding protein OS=Penaeus monodon PE=2 SV=1	ProSiteProfiles:PS51762,Glycosyl hydrolases family 16 (GH16) domain profile.:IPR000757,Glycoside hydrolase family 16; Pfam:PF00722,Glycosyl hydrolases family 16:IPR000757,Glycoside hydrolase family 16
	Vischeria stellata	Vis11227	CRR1_YEAST Probable glycosidase CRR1 OS=Saccharomyces cerevisiae (strain ATCC 204508 / S288c) GN=CRR1 PE=2 SV=1	Pfam:PF00722,Glycosyl hydrolases family 16:IPR000757,Glycoside hydrolase family 16; ProSiteProfiles:PS51762,Glycosyl hydrolases family 16 (GH16) domain profile.:IPR000757,Glycoside hydrolase family 16
	Vischeria stellata	Vis14001	CRR1_YEAST Probable glycosidase CRR1 OS=Saccharomyces cerevisiae (strain ATCC 204508 / S288c) GN=CRR1 PE=2 SV=1	Pfam:PF00722,Glycosyl hydrolases family 16:IPR000757,Glycoside hydrolase family 16; ProSiteProfiles:PS51762,Glycosyl hydrolases family 16 (GH16) domain profile.:IPR000757,Glycoside hydrolase family 16

## Sheet: Urea cycle
Gene	Species	GeneID	Swissprot	InterProScan
OTC	Monodopsis C141	Monodopsis_C141_contig_1_g11610.t1	OTC_PIG Ornithine transcarbamylase, mitochondrial (Fragment) OS=Sus scrofa OX=9823 GN=OTC PE=2 SV=1	ProSitePatterns:PS00097,Aspartate and ornithine carbamoyltransferases signature.:IPR006130,Aspartate/ornithine carbamoyltransferase; Pfam:PF02729,Aspartate/ornithine carbamoyltransferase, carbamoyl-P binding domain:IPR006132,Aspartate/ornithine carbamoyltransferase, carbamoyl-P binding; PRINTS:PR00100,Aspartate/ornithine carbamoyltransferase superfamily signature:IPR006130,Aspartate/ornithine car…
	Monodopsis C141	Monodopsis_C141_contig_2_g13940.t1	OTC_CHICK Ornithine transcarbamylase, mitochondrial OS=Gallus gallus OX=9031 GN=OTC PE=1 SV=1	PRINTS:PR00100,Aspartate/ornithine carbamoyltransferase superfamily signature:IPR006130,Aspartate/ornithine carbamoyltransferase; PRINTS:PR00100,Aspartate/ornithine carbamoyltransferase superfamily signature:IPR006130,Aspartate/ornithine carbamoyltransferase; PRINTS:PR00100,Aspartate/ornithine carbamoyltransferase superfamily signature:IPR006130,Aspartate/ornithine carbamoyltransferase; PRINTS:PR…
	Monodopsis C73	Monodopsis_C73_contig_22_g127390.t1	OTC_CHICK Ornithine transcarbamylase, mitochondrial OS=Gallus gallus OX=9031 GN=OTC PE=1 SV=1	Pfam:PF02729,Aspartate/ornithine carbamoyltransferase, carbamoyl-P binding domain:IPR006132,Aspartate/ornithine carbamoyltransferase, carbamoyl-P binding; PRINTS:PR00100,Aspartate/ornithine carbamoyltransferase superfamily signature:IPR006130,Aspartate/ornithine carbamoyltransferase; PRINTS:PR00100,Aspartate/ornithine carbamoyltransferase superfamily signature:IPR006130,Aspartate/ornithine carbam…
	Monodopsis C73	Monodopsis_C73_contig_6_g50120.t1	OTC_SHEEP Ornithine transcarbamylase, mitochondrial OS=Ovis aries OX=9940 GN=OTC PE=1 SV=2	Pfam:PF00185,Aspartate/ornithine carbamoyltransferase, Asp/Orn binding domain:IPR006131,Aspartate/ornithine carbamoyltransferase, Asp/Orn-binding domain; ProSitePatterns:PS00097,Aspartate and ornithine carbamoyltransferases signature.:IPR006130,Aspartate/ornithine carbamoyltransferase; PRINTS:PR00102,Ornithine carbamoyltransferase signature:IPR002292,Ornithine/putrescine carbamoyltransferase; PRI…
	Vischeria C74	Vischeria_C74_contig_16_g122640.t1	OTC_PIG Ornithine transcarbamylase, mitochondrial (Fragment) OS=Sus scrofa OX=9823 GN=OTC PE=2 SV=1	ProSitePatterns:PS00097,Aspartate and ornithine carbamoyltransferases signature.:IPR006130,Aspartate/ornithine carbamoyltransferase; Pfam:PF02729,Aspartate/ornithine carbamoyltransferase, carbamoyl-P binding domain:IPR006132,Aspartate/ornithine carbamoyltransferase, carbamoyl-P binding; PRINTS:PR00100,Aspartate/ornithine carbamoyltransferase superfamily signature:IPR006130,Aspartate/ornithine car…
	Vischeria C74	Vischeria_C74_contig_19_g139760.t1	OTC_CHICK Ornithine transcarbamylase, mitochondrial OS=Gallus gallus OX=9031 GN=OTC PE=1 SV=1	ProSitePatterns:PS00097,Aspartate and ornithine carbamoyltransferases signature.:IPR006130,Aspartate/ornithine carbamoyltransferase; PRINTS:PR00100,Aspartate/ornithine carbamoyltransferase superfamily signature:IPR006130,Aspartate/ornithine carbamoyltransferase; PRINTS:PR00100,Aspartate/ornithine carbamoyltransferase superfamily signature:IPR006130,Aspartate/ornithine carbamoyltransferase; PRINTS…
	Vischeria cf. polyphem	Eup03800	OTC_PIG Ornithine carbamoyltransferase, mitochondrial (Fragment) OS=Sus scrofa GN=OTC PE=2 SV=1	Pfam:PF00185,Aspartate/ornithine carbamoyltransferase, Asp/Orn binding domain:IPR006131,Aspartate/ornithine carbamoyltransferase, Asp/Orn-binding domain; ProSitePatterns:PS00097,Aspartate and ornithine carbamoyltransferases signature.:IPR006130,Aspartate/ornithine carbamoyltransferase; Pfam:PF02729,Aspartate/ornithine carbamoyltransferase, carbamoyl-P binding domain:IPR006132,Aspartate/ornithine …
	Vischeria cf. polyphem	Eup03657	OTC_CHICK Ornithine carbamoyltransferase, mitochondrial OS=Gallus gallus GN=OTC PE=1 SV=1	PRINTS:PR00102,Ornithine carbamoyltransferase signature:IPR002292,Ornithine/putrescine carbamoyltransferase; PRINTS:PR00102,Ornithine carbamoyltransferase signature:IPR002292,Ornithine/putrescine carbamoyltransferase; PRINTS:PR00102,Ornithine carbamoyltransferase signature:IPR002292,Ornithine/putrescine carbamoyltransferase; PRINTS:PR00102,Ornithine carbamoyltransferase signature:IPR002292,Ornith…
	Vischeria cf. polyphem	Eup16515	OTC_CHICK Ornithine carbamoyltransferase, mitochondrial OS=Gallus gallus GN=OTC PE=1 SV=1	PRINTS:PR00100,Aspartate/ornithine carbamoyltransferase superfamily signature:IPR006130,Aspartate/ornithine carbamoyltransferase; PRINTS:PR00100,Aspartate/ornithine carbamoyltransferase superfamily signature:IPR006130,Aspartate/ornithine carbamoyltransferase; PRINTS:PR00100,Aspartate/ornithine carbamoyltransferase superfamily signature:IPR006130,Aspartate/ornithine carbamoyltransferase; Pfam:PF02…
	Vischeria cf. polyphem	Eup07550	OTC_PIG Ornithine carbamoyltransferase, mitochondrial (Fragment) OS=Sus scrofa GN=OTC PE=2 SV=1	PRINTS:PR00100,Aspartate/ornithine carbamoyltransferase superfamily signature:IPR006130,Aspartate/ornithine carbamoyltransferase; PRINTS:PR00100,Aspartate/ornithine carbamoyltransferase superfamily signature:IPR006130,Aspartate/ornithine carbamoyltransferase; PRINTS:PR00100,Aspartate/ornithine carbamoyltransferase superfamily signature:IPR006130,Aspartate/ornithine carbamoyltransferase; PRINTS:PR…
	Ectocarpus silliculosus	rna15566	OTC_PIG Ornithine carbamoyltransferase, mitochondrial (Fragment) OS=Sus scrofa GN=OTC PE=2 SV=1	PRINTS:PR00100,Aspartate/ornithine carbamoyltransferase superfamily signature:IPR006130,Aspartate/ornithine carbamoyltransferase; PRINTS:PR00100,Aspartate/ornithine carbamoyltransferase superfamily signature:IPR006130,Aspartate/ornithine carbamoyltransferase; PRINTS:PR00100,Aspartate/ornithine carbamoyltransferase superfamily signature:IPR006130,Aspartate/ornithine carbamoyltransferase; PRINTS:PR…
	Nannochloropsis gaditana_B-31	Naga_100402g6.2	OTC_PIG Ornithine carbamoyltransferase, mitochondrial (Fragment) OS=Sus scrofa GN=OTC PE=2 SV=1	PRINTS:PR00100,Aspartate/ornithine carbamoyltransferase superfamily signature:IPR006130,Aspartate/ornithine carbamoyltransferase; PRINTS:PR00100,Aspartate/ornithine carbamoyltransferase superfamily signature:IPR006130,Aspartate/ornithine carbamoyltransferase; PRINTS:PR00100,Aspartate/ornithine carbamoyltransferase superfamily signature:IPR006130,Aspartate/ornithine carbamoyltransferase; PRINTS:PR…
	Nannochloropsis oceanica_CCMP1779	7122-mRNA-1	OTC_PIG Ornithine carbamoyltransferase, mitochondrial (Fragment) OS=Sus scrofa GN=OTC PE=2 SV=1	PRINTS:PR00102,Ornithine carbamoyltransferase signature:IPR002292,Ornithine/putrescine carbamoyltransferase; PRINTS:PR00102,Ornithine carbamoyltransferase signature:IPR002292,Ornithine/putrescine carbamoyltransferase; PRINTS:PR00102,Ornithine carbamoyltransferase signature:IPR002292,Ornithine/putrescine carbamoyltransferase; PRINTS:PR00102,Ornithine carbamoyltransferase signature:IPR002292,Ornith…
	Phaeodactylum tricornutum	rna8854	OTC_CHICK Ornithine carbamoyltransferase, mitochondrial OS=Gallus gallus GN=OTC PE=1 SV=1	Pfam:PF02729,Aspartate/ornithine carbamoyltransferase, carbamoyl-P binding domain:IPR006132,Aspartate/ornithine carbamoyltransferase, carbamoyl-P binding; PRINTS:PR00100,Aspartate/ornithine carbamoyltransferase superfamily signature:IPR006130,Aspartate/ornithine carbamoyltransferase; PRINTS:PR00100,Aspartate/ornithine carbamoyltransferase superfamily signature:IPR006130,Aspartate/ornithine carbam…
	Saccharina japonica	SJ18541	OTC_PIG Ornithine carbamoyltransferase, mitochondrial (Fragment) OS=Sus scrofa GN=OTC PE=2 SV=1	PRINTS:PR00102,Ornithine carbamoyltransferase signature:IPR002292,Ornithine/putrescine carbamoyltransferase; PRINTS:PR00102,Ornithine carbamoyltransferase signature:IPR002292,Ornithine/putrescine carbamoyltransferase; PRINTS:PR00102,Ornithine carbamoyltransferase signature:IPR002292,Ornithine/putrescine carbamoyltransferase; PRINTS:PR00102,Ornithine carbamoyltransferase signature:IPR002292,Ornith…
	Thalassiosira pseudonana	rna129	OTC_PIG Ornithine carbamoyltransferase, mitochondrial (Fragment) OS=Sus scrofa GN=OTC PE=2 SV=1	Pfam:PF00185,Aspartate/ornithine carbamoyltransferase, Asp/Orn binding domain:IPR006131,Aspartate/ornithine carbamoyltransferase, Asp/Orn-binding domain; PRINTS:PR00102,Ornithine carbamoyltransferase signature:IPR002292,Ornithine/putrescine carbamoyltransferase; PRINTS:PR00102,Ornithine carbamoyltransferase signature:IPR002292,Ornithine/putrescine carbamoyltransferase; PRINTS:PR00102,Ornithine ca…
	Vischeria stellata	Vis00046	OTC_ARATH Ornithine carbamoyltransferase, chloroplastic OS=Arabidopsis thaliana GN=OTC PE=1 SV=2	PRINTS:PR00100,Aspartate/ornithine carbamoyltransferase superfamily signature:IPR006130,Aspartate/ornithine carbamoyltransferase; PRINTS:PR00100,Aspartate/ornithine carbamoyltransferase superfamily signature:IPR006130,Aspartate/ornithine carbamoyltransferase; PRINTS:PR00100,Aspartate/ornithine carbamoyltransferase superfamily signature:IPR006130,Aspartate/ornithine carbamoyltransferase; PRINTS:PR…
	Vischeria stellata	Vis02704	OTC_CHICK Ornithine carbamoyltransferase, mitochondrial OS=Gallus gallus GN=OTC PE=1 SV=1	Pfam:PF02729,Aspartate/ornithine carbamoyltransferase, carbamoyl-P binding domain:IPR006132,Aspartate/ornithine carbamoyltransferase, carbamoyl-P binding; TIGRFAM:TIGR00658,orni_carb_tr: ornithine carbamoyltransferase:IPR002292,Ornithine/putrescine carbamoyltransferase; PRINTS:PR00102,Ornithine carbamoyltransferase signature:IPR002292,Ornithine/putrescine carbamoyltransferase; PRINTS:PR00102,Orni…
	Vischeria stellata	Vis06807	OTC_HUMAN Ornithine carbamoyltransferase, mitochondrial OS=Homo sapiens GN=OTC PE=1 SV=3	PRINTS:PR00100,Aspartate/ornithine carbamoyltransferase superfamily signature:IPR006130,Aspartate/ornithine carbamoyltransferase; PRINTS:PR00100,Aspartate/ornithine carbamoyltransferase superfamily signature:IPR006130,Aspartate/ornithine carbamoyltransferase; PRINTS:PR00100,Aspartate/ornithine carbamoyltransferase superfamily signature:IPR006130,Aspartate/ornithine carbamoyltransferase; PRINTS:PR…
	Vischeria stellata	Vis08194	OTC_ARATH Ornithine carbamoyltransferase, chloroplastic OS=Arabidopsis thaliana GN=OTC PE=1 SV=2	Pfam:PF00185,Aspartate/ornithine carbamoyltransferase, Asp/Orn binding domain:IPR006131,Aspartate/ornithine carbamoyltransferase, Asp/Orn-binding domain; PRINTS:PR00102,Ornithine carbamoyltransferase signature:IPR002292,Ornithine/putrescine carbamoyltransferase; PRINTS:PR00102,Ornithine carbamoyltransferase signature:IPR002292,Ornithine/putrescine carbamoyltransferase; PRINTS:PR00102,Ornithine ca…
ASS	Monodopsis C141	Monodopsis_C141_contig_8_g58160.t1	ASSY_DANRE Argininosuccinate synthase OS=Danio rerio OX=7955 GN=ass1 PE=2 SV=1	Pfam:PF00764,Arginosuccinate synthase:IPR001518,Argininosuccinate synthase; ProSitePatterns:PS00564,Argininosuccinate synthase signature 1.:IPR018223,Argininosuccinate synthase, conserved site; PANTHER:PTHR11587,:IPR001518,Argininosuccinate synthase; ProSitePatterns:PS00565,Argininosuccinate synthase signature 2.:IPR018223,Argininosuccinate synthase, conserved site
	Monodopsis C73	Monodopsis_C73_contig_1_g07660.t1	ASSY_DANRE Argininosuccinate synthase OS=Danio rerio OX=7955 GN=ass1 PE=2 SV=1	ProSitePatterns:PS00564,Argininosuccinate synthase signature 1.:IPR018223,Argininosuccinate synthase, conserved site; ProSitePatterns:PS00565,Argininosuccinate synthase signature 2.:IPR018223,Argininosuccinate synthase, conserved site; Pfam:PF00764,Arginosuccinate synthase:IPR001518,Argininosuccinate synthase; PANTHER:PTHR11587,:IPR001518,Argininosuccinate synthase
	Vischeria C74	Vischeria_C74_contig_1_g03130.t1	ASSY_XENLA Argininosuccinate synthase OS=Xenopus laevis OX=8355 GN=ass1 PE=2 SV=1	ProSitePatterns:PS00564,Argininosuccinate synthase signature 1.:IPR018223,Argininosuccinate synthase, conserved site; ProSitePatterns:PS00565,Argininosuccinate synthase signature 2.:IPR018223,Argininosuccinate synthase, conserved site; PANTHER:PTHR11587,:IPR001518,Argininosuccinate synthase; Pfam:PF00764,Arginosuccinate synthase:IPR001518,Argininosuccinate synthase
	Vischeria cf. polyphem	Eup10237	ASSY_XENLA Argininosuccinate synthase OS=Xenopus laevis GN=ass1 PE=2 SV=1	Pfam:PF00764,Arginosuccinate synthase:IPR001518,Argininosuccinate synthase; ProSitePatterns:PS00564,Argininosuccinate synthase signature 1.:IPR018223,Argininosuccinate synthase, conserved site; ProSitePatterns:PS00565,Argininosuccinate synthase signature 2.:IPR018223,Argininosuccinate synthase, conserved site
	Vischeria cf. polyphem	Eup02775	ASSY_XENLA Argininosuccinate synthase OS=Xenopus laevis GN=ass1 PE=2 SV=1	Pfam:PF00764,Arginosuccinate synthase:IPR001518,Argininosuccinate synthase; ProSitePatterns:PS00564,Argininosuccinate synthase signature 1.:IPR018223,Argininosuccinate synthase, conserved site; ProSitePatterns:PS00565,Argininosuccinate synthase signature 2.:IPR018223,Argininosuccinate synthase, conserved site
	Ectocarpus silliculosus	rna467	ASSY_DANRE Argininosuccinate synthase OS=Danio rerio GN=ass1 PE=2 SV=1	Pfam:PF00764,Arginosuccinate synthase:IPR001518,Argininosuccinate synthase; ProSitePatterns:PS00565,Argininosuccinate synthase signature 2.:IPR018223,Argininosuccinate synthase, conserved site; ProSitePatterns:PS00564,Argininosuccinate synthase signature 1.:IPR018223,Argininosuccinate synthase, conserved site
	Nannochloropsis gaditana_B-31	Naga_100004g13.1	ASSY_DANRE Argininosuccinate synthase OS=Danio rerio GN=ass1 PE=2 SV=1	ProSitePatterns:PS00565,Argininosuccinate synthase signature 2.:IPR018223,Argininosuccinate synthase, conserved site; Pfam:PF00764,Arginosuccinate synthase:IPR001518,Argininosuccinate synthase; ProSitePatterns:PS00564,Argininosuccinate synthase signature 1.:IPR018223,Argininosuccinate synthase, conserved site
	Phaeodactylum tricornutum	rna5367	ASSY_DANRE Argininosuccinate synthase OS=Danio rerio GN=ass1 PE=2 SV=1	Pfam:PF00764,Arginosuccinate synthase:IPR001518,Argininosuccinate synthase; ProSitePatterns:PS00565,Argininosuccinate synthase signature 2.:IPR018223,Argininosuccinate synthase, conserved site; ProSitePatterns:PS00564,Argininosuccinate synthase signature 1.:IPR018223,Argininosuccinate synthase, conserved site
	Saccharina japonica	SJ10377	ASSY_DANRE Argininosuccinate synthase OS=Danio rerio GN=ass1 PE=2 SV=1	Pfam:PF00764,Arginosuccinate synthase:IPR001518,Argininosuccinate synthase; ProSitePatterns:PS00564,Argininosuccinate synthase signature 1.:IPR018223,Argininosuccinate synthase, conserved site; ProSitePatterns:PS00565,Argininosuccinate synthase signature 2.:IPR018223,Argininosuccinate synthase, conserved site
	Thalassiosira pseudonana	rna9874	ASSY_DANRE Argininosuccinate synthase OS=Danio rerio GN=ass1 PE=2 SV=1	Pfam:PF00764,Arginosuccinate synthase:IPR001518,Argininosuccinate synthase; ProSitePatterns:PS00565,Argininosuccinate synthase signature 2.:IPR018223,Argininosuccinate synthase, conserved site; ProSitePatterns:PS00564,Argininosuccinate synthase signature 1.:IPR018223,Argininosuccinate synthase, conserved site
	Vischeria stellata	Vis00418	ASSY_CHICK Argininosuccinate synthase OS=Gallus gallus GN=ASS1 PE=2 SV=1	Pfam:PF00764,Arginosuccinate synthase:IPR001518,Argininosuccinate synthase; TIGRFAM:TIGR00032,argG: argininosuccinate synthase:IPR001518,Argininosuccinate synthase
ASL	Monodopsis C141	Monodopsis_C141_contig_7_g48590.t1	ARLY_LITCT Argininosuccinate lyase OS=Lithobates catesbeianus OX=8400 GN=ASL PE=3 SV=1	Pfam:PF14698,Argininosuccinate lyase C-terminal:IPR029419,Argininosuccinate lyase, C-terminal; PRINTS:PR00149,Fumarate lyase superfamily signature:IPR000362,Fumarate lyase family; PRINTS:PR00149,Fumarate lyase superfamily signature:IPR000362,Fumarate lyase family; PRINTS:PR00149,Fumarate lyase superfamily signature:IPR000362,Fumarate lyase family; PRINTS:PR00149,Fumarate lyase superfamily signatu…
	Monodopsis C73	Monodopsis_C73_contig_5_g36390.t1	ARLY_LITCT Argininosuccinate lyase OS=Lithobates catesbeianus OX=8400 GN=ASL PE=3 SV=1	Pfam:PF00206,Lyase:IPR022761,Fumarate lyase, N-terminal; PRINTS:PR00149,Fumarate lyase superfamily signature:IPR000362,Fumarate lyase family; PRINTS:PR00149,Fumarate lyase superfamily signature:IPR000362,Fumarate lyase family; PRINTS:PR00149,Fumarate lyase superfamily signature:IPR000362,Fumarate lyase family; PRINTS:PR00149,Fumarate lyase superfamily signature:IPR000362,Fumarate lyase family; PA…
	Vischeria C74	Vischeria_C74_contig_11_g85680.t1	ARLY_LITCT Argininosuccinate lyase OS=Lithobates catesbeianus OX=8400 GN=ASL PE=3 SV=1	Pfam:PF00206,Lyase:IPR022761,Fumarate lyase, N-terminal; Pfam:PF14698,Argininosuccinate lyase C-terminal:IPR029419,Argininosuccinate lyase, C-terminal; PANTHER:PTHR43814,:IPR009049,Argininosuccinate lyase; ProSitePatterns:PS00163,Fumarate lyases signature.:IPR020557,Fumarate lyase, conserved site; PRINTS:PR00149,Fumarate lyase superfamily signature:IPR000362,Fumarate lyase family; PRINTS:PR00149,…
	Vischeria cf. polyphem	Eup16227	ARLY_LITCT Argininosuccinate lyase OS=Lithobates catesbeiana GN=ASL PE=3 SV=1	PRINTS:PR00149,Fumarate lyase superfamily signature:IPR000362,Fumarate lyase family; PRINTS:PR00149,Fumarate lyase superfamily signature:IPR000362,Fumarate lyase family; PRINTS:PR00149,Fumarate lyase superfamily signature:IPR000362,Fumarate lyase family; PRINTS:PR00149,Fumarate lyase superfamily signature:IPR000362,Fumarate lyase family; Pfam:PF00206,Lyase:IPR022761,Fumarate lyase, N-terminal; PA…
	Vischeria cf. polyphem	Eup14764	ARLY_ARATH Argininosuccinate lyase, chloroplastic OS=Arabidopsis thaliana GN=At5g10920 PE=2 SV=1	PANTHER:PTHR11444,:IPR000362,Fumarate lyase family; Pfam:PF00206,Lyase:IPR022761,Fumarate lyase, N-terminal; PANTHER:PTHR11444:SF3,:IPR009049,Argininosuccinate lyase; Pfam:PF14698,Argininosuccinate lyase C-terminal:IPR029419,Argininosuccinate lyase, C-terminal; ProSitePatterns:PS00163,Fumarate lyases signature.:IPR020557,Fumarate lyase, conserved site; PRINTS:PR00149,Fumarate lyase superfamily si…
	Ectocarpus silliculosus	rna10628	ARLY_CHLRE Argininosuccinate lyase OS=Chlamydomonas reinhardtii GN=ARG7 PE=2 SV=2	PRINTS:PR00149,Fumarate lyase superfamily signature:IPR000362,Fumarate lyase family; PRINTS:PR00149,Fumarate lyase superfamily signature:IPR000362,Fumarate lyase family; PRINTS:PR00149,Fumarate lyase superfamily signature:IPR000362,Fumarate lyase family; PRINTS:PR00149,Fumarate lyase superfamily signature:IPR000362,Fumarate lyase family; ProSitePatterns:PS00163,Fumarate lyases signature.:IPR02055…
	Nannochloropsis gaditana_B-31	Naga_100097g8.1	ARLY_LITCT Argininosuccinate lyase OS=Lithobates catesbeiana GN=ASL PE=3 SV=1	PANTHER:PTHR11444,:IPR000362,Fumarate lyase family; Pfam:PF00206,Lyase:IPR022761,Fumarate lyase, N-terminal; PANTHER:PTHR11444:SF3,:IPR009049,Argininosuccinate lyase; Pfam:PF14698,Argininosuccinate lyase C-terminal:IPR029419,Argininosuccinate lyase, C-terminal; PRINTS:PR00149,Fumarate lyase superfamily signature:IPR000362,Fumarate lyase family; PRINTS:PR00149,Fumarate lyase superfamily signature:…
	Nannochloropsis oceanica_CCMP1779	11207-mRNA-1	ARLY_CHLRE Argininosuccinate lyase OS=Chlamydomonas reinhardtii GN=ARG7 PE=2 SV=2	Pfam:PF00206,Lyase:IPR022761,Fumarate lyase, N-terminal; PANTHER:PTHR11444,:IPR000362,Fumarate lyase family; PANTHER:PTHR11444:SF3,:IPR009049,Argininosuccinate lyase
	Nannochloropsis oceanica_CCMP1779	11677-mRNA-1	ARLY_LITCT Argininosuccinate lyase OS=Lithobates catesbeiana GN=ASL PE=3 SV=1	Pfam:PF14698,Argininosuccinate lyase C-terminal:IPR029419,Argininosuccinate lyase, C-terminal; PANTHER:PTHR11444:SF3,:IPR009049,Argininosuccinate lyase; PRINTS:PR00149,Fumarate lyase superfamily signature:IPR000362,Fumarate lyase family; PRINTS:PR00149,Fumarate lyase superfamily signature:IPR000362,Fumarate lyase family; PRINTS:PR00149,Fumarate lyase superfamily signature:IPR000362,Fumarate lyase…
	Phaeodactylum tricornutum	rna3066	ARLY_SCHPO Argininosuccinate lyase OS=Schizosaccharomyces pombe (strain 972 / ATCC 24843) GN=arg7 PE=3 SV=2	Pfam:PF00206,Lyase:IPR022761,Fumarate lyase, N-terminal; ProSitePatterns:PS00163,Fumarate lyases signature.:IPR020557,Fumarate lyase, conserved site; PANTHER:PTHR11444:SF3,:IPR009049,Argininosuccinate lyase; PANTHER:PTHR11444,:IPR000362,Fumarate lyase family; Pfam:PF14698,Argininosuccinate lyase C-terminal:IPR029419,Argininosuccinate lyase, C-terminal; PRINTS:PR00149,Fumarate lyase superfamily si…
	Thalassiosira pseudonana	rna6497	ARLZ_SCHPO Probable argininosuccinate lyase OS=Schizosaccharomyces pombe (strain 972 / ATCC 24843) GN=argx PE=3 SV=1	Pfam:PF14698,Argininosuccinate lyase C-terminal:IPR029419,Argininosuccinate lyase, C-terminal; ProSitePatterns:PS00163,Fumarate lyases signature.:IPR020557,Fumarate lyase, conserved site; Pfam:PF00206,Lyase:IPR022761,Fumarate lyase, N-terminal; PANTHER:PTHR11444:SF3,:IPR009049,Argininosuccinate lyase; PRINTS:PR00149,Fumarate lyase superfamily signature:IPR000362,Fumarate lyase family; PRINTS:PR00…
	Vischeria stellata	Vis00276	ARLY_ARATH Argininosuccinate lyase, chloroplastic OS=Arabidopsis thaliana GN=At5g10920 PE=2 SV=1	Pfam:PF00206,Lyase:IPR022761,Fumarate lyase, N-terminal; Pfam:PF14698,Argininosuccinate lyase C-terminal:IPR029419,Argininosuccinate lyase, C-terminal; TIGRFAM:TIGR00838,argH: argininosuccinate lyase:IPR009049,Argininosuccinate lyase; PRINTS:PR00149,Fumarate lyase superfamily signature:IPR000362,Fumarate lyase family; PRINTS:PR00149,Fumarate lyase superfamily signature:IPR000362,Fumarate lyase fa…
	Vischeria stellata	Vis07987	ARLY_ARATH Argininosuccinate lyase, chloroplastic OS=Arabidopsis thaliana GN=At5g10920 PE=2 SV=1	TIGRFAM:TIGR00838,argH: argininosuccinate lyase:IPR009049,Argininosuccinate lyase; PRINTS:PR00149,Fumarate lyase superfamily signature:IPR000362,Fumarate lyase family; PRINTS:PR00149,Fumarate lyase superfamily signature:IPR000362,Fumarate lyase family; PRINTS:PR00149,Fumarate lyase superfamily signature:IPR000362,Fumarate lyase family; PRINTS:PR00149,Fumarate lyase superfamily signature:IPR000362…
ARG	Monodopsis C141	Monodopsis_C141_contig_5_g36960.t1	ARGI1_RAT Arginase-1 OS=Rattus norvegicus OX=10116 GN=Arg1 PE=1 SV=2	PRINTS:PR00116,Arginase signature:IPR006035,Ureohydrolase; PRINTS:PR00116,Arginase signature:IPR006035,Ureohydrolase; PRINTS:PR00116,Arginase signature:IPR006035,Ureohydrolase; PRINTS:PR00116,Arginase signature:IPR006035,Ureohydrolase; PRINTS:PR00116,Arginase signature:IPR006035,Ureohydrolase; ProSiteProfiles:PS51409,Arginase family profile.:IPR006035,Ureohydrolase; ProSitePatterns:PS01053,Argina…
	Monodopsis C73	Monodopsis_C73_contig_6_g45270.t1	ARGI1_RAT Arginase-1 OS=Rattus norvegicus OX=10116 GN=Arg1 PE=1 SV=2	PRINTS:PR00116,Arginase signature:IPR006035,Ureohydrolase; PRINTS:PR00116,Arginase signature:IPR006035,Ureohydrolase; PRINTS:PR00116,Arginase signature:IPR006035,Ureohydrolase; PRINTS:PR00116,Arginase signature:IPR006035,Ureohydrolase; PRINTS:PR00116,Arginase signature:IPR006035,Ureohydrolase; ProSitePatterns:PS01053,Arginase family signature.:IPR020855,Ureohydrolase, manganese-binding site; Pfam…
	Vischeria C74	Vischeria_C74_contig_18_g132600.t1	ARGI1_RAT Arginase-1 OS=Rattus norvegicus OX=10116 GN=Arg1 PE=1 SV=2	PRINTS:PR00116,Arginase signature:IPR006035,Ureohydrolase; PRINTS:PR00116,Arginase signature:IPR006035,Ureohydrolase; PRINTS:PR00116,Arginase signature:IPR006035,Ureohydrolase; PRINTS:PR00116,Arginase signature:IPR006035,Ureohydrolase; PRINTS:PR00116,Arginase signature:IPR006035,Ureohydrolase; ProSiteProfiles:PS51409,Arginase family profile.:IPR006035,Ureohydrolase; Pfam:PF00491,Arginase family:I…
	Vischeria cf. polyphem	Eup00347	ARGI1_RAT Arginase-1 OS=Rattus norvegicus GN=Arg1 PE=1 SV=2	ProSiteProfiles:PS51409,Arginase family profile.:IPR006035,Ureohydrolase; ProSitePatterns:PS01053,Arginase family signature.:IPR020855,Ureohydrolase, manganese-binding site; PANTHER:PTHR11358,:IPR006035,Ureohydrolase; Pfam:PF00491,Arginase family:IPR006035,Ureohydrolase; PRINTS:PR00116,Arginase signature:IPR006035,Ureohydrolase; PRINTS:PR00116,Arginase signature:IPR006035,Ureohydrolase; PRINTS:PR…
	Vischeria cf. polyphem	Eup11949	ARGI1_RAT Arginase-1 OS=Rattus norvegicus GN=Arg1 PE=1 SV=2	PANTHER:PTHR11358,:IPR006035,Ureohydrolase; PANTHER:PTHR11358,:IPR006035,Ureohydrolase; ProSitePatterns:PS01053,Arginase family signature.:IPR020855,Ureohydrolase, manganese-binding site; ProSiteProfiles:PS51409,Arginase family profile.:IPR006035,Ureohydrolase; Pfam:PF00491,Arginase family:IPR006035,Ureohydrolase; Pfam:PF00491,Arginase family:IPR006035,Ureohydrolase; PRINTS:PR00116,Arginase signa…
	Ectocarpus silliculosus	rna2343	ARGI_KLULA Arginase OS=Kluyveromyces lactis (strain ATCC 8585 / CBS 2359 / DSM 70799 / NBRC 1267 / NRRL Y-1140 / WM37) GN=CAR1 PE=1 SV=1	ProSiteProfiles:PS51409,Arginase family profile.:IPR006035,Ureohydrolase; ProSitePatterns:PS01053,Arginase family signature.:IPR020855,Ureohydrolase, manganese-binding site; PANTHER:PTHR11358,:IPR006035,Ureohydrolase; Pfam:PF00491,Arginase family:IPR006035,Ureohydrolase; PRINTS:PR00116,Arginase signature:IPR006035,Ureohydrolase; PRINTS:PR00116,Arginase signature:IPR006035,Ureohydrolase; PRINTS:PR…
	Nannochloropsis gaditana_B-31	Naga_100027g42.1	ARGI1_RAT Arginase-1 OS=Rattus norvegicus GN=Arg1 PE=1 SV=2	ProSitePatterns:PS01053,Arginase family signature.:IPR020855,Ureohydrolase, manganese-binding site; PANTHER:PTHR11358,:IPR006035,Ureohydrolase; ProSiteProfiles:PS51409,Arginase family profile.:IPR006035,Ureohydrolase; PRINTS:PR00116,Arginase signature:IPR006035,Ureohydrolase; PRINTS:PR00116,Arginase signature:IPR006035,Ureohydrolase; PRINTS:PR00116,Arginase signature:IPR006035,Ureohydrolase; PRIN…
	Nannochloropsis oceanica_CCMP1779	11539-mRNA-1	ARGI1_BOVIN Arginase-1 OS=Bos taurus GN=ARG1 PE=2 SV=1	Pfam:PF00491,Arginase family:IPR006035,Ureohydrolase; PRINTS:PR00116,Arginase signature:IPR006035,Ureohydrolase; PRINTS:PR00116,Arginase signature:IPR006035,Ureohydrolase; PRINTS:PR00116,Arginase signature:IPR006035,Ureohydrolase; PRINTS:PR00116,Arginase signature:IPR006035,Ureohydrolase; PRINTS:PR00116,Arginase signature:IPR006035,Ureohydrolase; ProSitePatterns:PS01053,Arginase family signature.…
	Phaeodactylum tricornutum	rna6979	ARGI2_HUMAN Arginase-2, mitochondrial OS=Homo sapiens GN=ARG2 PE=1 SV=1	PRINTS:PR00116,Arginase signature:IPR006035,Ureohydrolase; PRINTS:PR00116,Arginase signature:IPR006035,Ureohydrolase; PRINTS:PR00116,Arginase signature:IPR006035,Ureohydrolase; PRINTS:PR00116,Arginase signature:IPR006035,Ureohydrolase; PRINTS:PR00116,Arginase signature:IPR006035,Ureohydrolase; PANTHER:PTHR11358,:IPR006035,Ureohydrolase; ProSiteProfiles:PS51409,Arginase family profile.:IPR006035,U…
	Saccharina japonica	SJ12906	ARGI_KLULA Arginase OS=Kluyveromyces lactis (strain ATCC 8585 / CBS 2359 / DSM 70799 / NBRC 1267 / NRRL Y-1140 / WM37) GN=CAR1 PE=1 SV=1	PANTHER:PTHR11358,:IPR006035,Ureohydrolase; ProSitePatterns:PS01053,Arginase family signature.:IPR020855,Ureohydrolase, manganese-binding site; ProSiteProfiles:PS51409,Arginase family profile.:IPR006035,Ureohydrolase; Pfam:PF00491,Arginase family:IPR006035,Ureohydrolase; PRINTS:PR00116,Arginase signature:IPR006035,Ureohydrolase; PRINTS:PR00116,Arginase signature:IPR006035,Ureohydrolase; PRINTS:PR…
	Thalassiosira pseudonana	rna5972	ARGI1_BOVIN Arginase-1 OS=Bos taurus GN=ARG1 PE=2 SV=1	PANTHER:PTHR11358,:IPR006035,Ureohydrolase; ProSiteProfiles:PS51409,Arginase family profile.:IPR006035,Ureohydrolase; ProSitePatterns:PS01053,Arginase family signature.:IPR020855,Ureohydrolase, manganese-binding site; Pfam:PF00491,Arginase family:IPR006035,Ureohydrolase; PRINTS:PR00116,Arginase signature:IPR006035,Ureohydrolase; PRINTS:PR00116,Arginase signature:IPR006035,Ureohydrolase; PRINTS:PR…
	Vischeria stellata	Vis00498	ARGI2_HUMAN Arginase-2, mitochondrial OS=Homo sapiens GN=ARG2 PE=1 SV=1	PRINTS:PR00116,Arginase signature:IPR006035,Ureohydrolase; PRINTS:PR00116,Arginase signature:IPR006035,Ureohydrolase; PRINTS:PR00116,Arginase signature:IPR006035,Ureohydrolase; PRINTS:PR00116,Arginase signature:IPR006035,Ureohydrolase; PRINTS:PR00116,Arginase signature:IPR006035,Ureohydrolase; Pfam:PF00491,Arginase family:IPR006035,Ureohydrolase; ProSiteProfiles:PS51409,Arginase family profile.:I…
	Vischeria stellata	Vis02145	ARGI1_RAT Arginase-1 OS=Rattus norvegicus GN=Arg1 PE=1 SV=2	TIGRFAM:TIGR01229,rocF_arginase: arginase:IPR014033,Arginase; ProSiteProfiles:PS51409,Arginase family profile.:IPR006035,Ureohydrolase; PRINTS:PR00116,Arginase signature:IPR006035,Ureohydrolase; PRINTS:PR00116,Arginase signature:IPR006035,Ureohydrolase; Pfam:PF00491,Arginase family:IPR006035,Ureohydrolase; Pfam:PF00491,Arginase family:IPR006035,Ureohydrolase

## Sheet: CYN&ASNS
Gene	Species	GeneID	Swissprot	InterProScan
CYN	Monodopsis C141	Monodopsis_C141_contig_2_g12970.t1	CYNS_PHYPA Cyanate hydratase OS=Physcomitrium patens OX=3218 GN=CYN PE=3 SV=1	SMART:SM01116,:IPR003712,Cyanate lyase, C-terminal; Pfam:PF02560,Cyanate lyase C-terminal domain:IPR003712,Cyanate lyase, C-terminal; PRINTS:PR01693,Cyanase signature:IPR008076,Cyanate hydratase; PRINTS:PR01693,Cyanase signature:IPR008076,Cyanate hydratase; PRINTS:PR01693,Cyanase signature:IPR008076,Cyanate hydratase; PRINTS:PR01693,Cyanase signature:IPR008076,Cyanate hydratase; PRINTS:PR01693,Cy…
	Monodopsis C141	Monodopsis_C141_contig_30_g139930.t1	CYNS_SORBI Cyanate hydratase OS=Sorghum bicolor OX=4558 GN=CYN PE=3 SV=1	PANTHER:PTHR34186,:IPR008076,Cyanate hydratase; PRINTS:PR01693,Cyanase signature:IPR008076,Cyanate hydratase; PRINTS:PR01693,Cyanase signature:IPR008076,Cyanate hydratase; PRINTS:PR01693,Cyanase signature:IPR008076,Cyanate hydratase; PRINTS:PR01693,Cyanase signature:IPR008076,Cyanate hydratase; PRINTS:PR01693,Cyanase signature:IPR008076,Cyanate hydratase; Pfam:PF02560,Cyanate lyase C-terminal dom…
	Monodopsis C73	Monodopsis_C73_contig_18_g112740.t1	CYNS_SORBI Cyanate hydratase OS=Sorghum bicolor OX=4558 GN=CYN PE=3 SV=1	Pfam:PF02560,Cyanate lyase C-terminal domain:IPR003712,Cyanate lyase, C-terminal; PRINTS:PR01693,Cyanase signature:IPR008076,Cyanate hydratase; PRINTS:PR01693,Cyanase signature:IPR008076,Cyanate hydratase; PRINTS:PR01693,Cyanase signature:IPR008076,Cyanate hydratase; PRINTS:PR01693,Cyanase signature:IPR008076,Cyanate hydratase; PRINTS:PR01693,Cyanase signature:IPR008076,Cyanate hydratase; PRINTS:…
	Monodopsis C73	Monodopsis_C73_contig_22_g128380.t1	CYNS_PHYPA Cyanate hydratase OS=Physcomitrium patens OX=3218 GN=CYN PE=3 SV=1	SMART:SM01116,:IPR003712,Cyanate lyase, C-terminal; PRINTS:PR01693,Cyanase signature:IPR008076,Cyanate hydratase; PRINTS:PR01693,Cyanase signature:IPR008076,Cyanate hydratase; PRINTS:PR01693,Cyanase signature:IPR008076,Cyanate hydratase; PRINTS:PR01693,Cyanase signature:IPR008076,Cyanate hydratase; PRINTS:PR01693,Cyanase signature:IPR008076,Cyanate hydratase; Pfam:PF02560,Cyanate lyase C-terminal…
	Vischeria C74	Vischeria_C74_contig_2_g18280.t1	CYNS_PHYPA Cyanate hydratase OS=Physcomitrium patens OX=3218 GN=CYN PE=3 SV=1	PANTHER:PTHR34186,:IPR008076,Cyanate hydratase; Pfam:PF02560,Cyanate lyase C-terminal domain:IPR003712,Cyanate lyase, C-terminal; PRINTS:PR01693,Cyanase signature:IPR008076,Cyanate hydratase; PRINTS:PR01693,Cyanase signature:IPR008076,Cyanate hydratase; PRINTS:PR01693,Cyanase signature:IPR008076,Cyanate hydratase; PRINTS:PR01693,Cyanase signature:IPR008076,Cyanate hydratase; PRINTS:PR01693,Cyanas…
	Vischeria C74	Vischeria_C74_contig_3_g23200.t1	CYNS_PHYPA Cyanate hydratase OS=Physcomitrium patens OX=3218 GN=CYN PE=3 SV=1	PRINTS:PR01693,Cyanase signature:IPR008076,Cyanate hydratase; PRINTS:PR01693,Cyanase signature:IPR008076,Cyanate hydratase; PRINTS:PR01693,Cyanase signature:IPR008076,Cyanate hydratase; PRINTS:PR01693,Cyanase signature:IPR008076,Cyanate hydratase; PRINTS:PR01693,Cyanase signature:IPR008076,Cyanate hydratase; PANTHER:PTHR34186,:IPR008076,Cyanate hydratase; Pfam:PF02560,Cyanate lyase C-terminal dom…
	Vischeria C74	Vischeria_C74_contig_33_g194180.t1	CYNS_PHYPA Cyanate hydratase OS=Physcomitrium patens OX=3218 GN=CYN PE=3 SV=1	PANTHER:PTHR34186,:IPR008076,Cyanate hydratase; SMART:SM00530,:IPR001387,Cro/C1-type helix-turn-helix domain; SMART:SM01116,:IPR003712,Cyanate lyase, C-terminal; PRINTS:PR01693,Cyanase signature:IPR008076,Cyanate hydratase; PRINTS:PR01693,Cyanase signature:IPR008076,Cyanate hydratase; PRINTS:PR01693,Cyanase signature:IPR008076,Cyanate hydratase; PRINTS:PR01693,Cyanase signature:IPR008076,Cyanate …
	Vischeria cf. polyphem	Eup13377	CYNS_PHYPA Cyanate hydratase OS=Physcomitrella patens subsp. patens GN=CYN PE=3 SV=1	PRINTS:PR01693,Cyanase signature:IPR008076,Cyanate hydratase; PRINTS:PR01693,Cyanase signature:IPR008076,Cyanate hydratase; PRINTS:PR01693,Cyanase signature:IPR008076,Cyanate hydratase; PRINTS:PR01693,Cyanase signature:IPR008076,Cyanate hydratase; PRINTS:PR01693,Cyanase signature:IPR008076,Cyanate hydratase; Pfam:PF02560,Cyanate lyase C-terminal domain:IPR003712,Cyanate lyase, C-terminal
	Vischeria cf. polyphem	Eup13769	CYNS_PHYPA Cyanate hydratase OS=Physcomitrella patens subsp. patens GN=CYN PE=3 SV=1	ProSiteProfiles:PS50943,Cro/C1-type HTH domain profile.:IPR001387,Cro/C1-type helix-turn-helix domain; PRINTS:PR01693,Cyanase signature:IPR008076,Cyanate hydratase; PRINTS:PR01693,Cyanase signature:IPR008076,Cyanate hydratase; PRINTS:PR01693,Cyanase signature:IPR008076,Cyanate hydratase
	Vischeria cf. polyphem	Eup15584	CYNS_PHYPA Cyanate hydratase OS=Physcomitrella patens subsp. patens GN=CYN PE=3 SV=1	PRINTS:PR01693,Cyanase signature:IPR008076,Cyanate hydratase; PRINTS:PR01693,Cyanase signature:IPR008076,Cyanate hydratase; PRINTS:PR01693,Cyanase signature:IPR008076,Cyanate hydratase; PRINTS:PR01693,Cyanase signature:IPR008076,Cyanate hydratase; Pfam:PF02560,Cyanate lyase C-terminal domain:IPR003712,Cyanate lyase, C-terminal
	Vischeria cf. polyphem	Eup01287	CYNS_PHYPA Cyanate hydratase OS=Physcomitrella patens subsp. patens GN=CYN PE=3 SV=1	Pfam:PF02560,Cyanate lyase C-terminal domain:IPR003712,Cyanate lyase, C-terminal; PRINTS:PR01693,Cyanase signature:IPR008076,Cyanate hydratase; PRINTS:PR01693,Cyanase signature:IPR008076,Cyanate hydratase; PRINTS:PR01693,Cyanase signature:IPR008076,Cyanate hydratase; PRINTS:PR01693,Cyanase signature:IPR008076,Cyanate hydratase
	Vischeria cf. polyphem	Eup06506	CYNS_PHYPA Cyanate hydratase OS=Physcomitrella patens subsp. patens GN=CYN PE=3 SV=1	PRINTS:PR01693,Cyanase signature:IPR008076,Cyanate hydratase; PRINTS:PR01693,Cyanase signature:IPR008076,Cyanate hydratase; PRINTS:PR01693,Cyanase signature:IPR008076,Cyanate hydratase; PRINTS:PR01693,Cyanase signature:IPR008076,Cyanate hydratase; Pfam:PF02560,Cyanate lyase C-terminal domain:IPR003712,Cyanate lyase, C-terminal
	Nannochloropsis gaditana_B-31	Naga_100490g4.1	CYNS_SORBI Cyanate hydratase OS=Sorghum bicolor GN=CYN PE=3 SV=1	PRINTS:PR01693,Cyanase signature:IPR008076,Cyanate hydratase; PRINTS:PR01693,Cyanase signature:IPR008076,Cyanate hydratase; PRINTS:PR01693,Cyanase signature:IPR008076,Cyanate hydratase; PRINTS:PR01693,Cyanase signature:IPR008076,Cyanate hydratase; Pfam:PF02560,Cyanate lyase C-terminal domain:IPR003712,Cyanate lyase, C-terminal
	Nannochloropsis oceanica_CCMP1779	11566-mRNA-1	CYNS_PHYPA Cyanate hydratase OS=Physcomitrella patens subsp. patens GN=CYN PE=3 SV=1	Pfam:PF02560,Cyanate lyase C-terminal domain:IPR003712,Cyanate lyase, C-terminal; PRINTS:PR01693,Cyanase signature:IPR008076,Cyanate hydratase; PRINTS:PR01693,Cyanase signature:IPR008076,Cyanate hydratase; PRINTS:PR01693,Cyanase signature:IPR008076,Cyanate hydratase; PRINTS:PR01693,Cyanase signature:IPR008076,Cyanate hydratase; PRINTS:PR01693,Cyanase signature:IPR008076,Cyanate hydratase
	Phaeodactylum tricornutum	rna64	CYNS_PHATC Cyanate hydratase OS=Phaeodactylum tricornutum (strain CCAP 1055/1) GN=CYN PE=3 SV=1	Pfam:PF02560,Cyanate lyase C-terminal domain:IPR003712,Cyanate lyase, C-terminal; PRINTS:PR01693,Cyanase signature:IPR008076,Cyanate hydratase; PRINTS:PR01693,Cyanase signature:IPR008076,Cyanate hydratase; PRINTS:PR01693,Cyanase signature:IPR008076,Cyanate hydratase; PRINTS:PR01693,Cyanase signature:IPR008076,Cyanate hydratase; PRINTS:PR01693,Cyanase signature:IPR008076,Cyanate hydratase
	Saccharina japonica	SJ02288	CYNS_PHYPA Cyanate hydratase OS=Physcomitrella patens subsp. patens GN=CYN PE=3 SV=1	Pfam:PF02560,Cyanate lyase C-terminal domain:IPR003712,Cyanate lyase, C-terminal; PRINTS:PR01693,Cyanase signature:IPR008076,Cyanate hydratase; PRINTS:PR01693,Cyanase signature:IPR008076,Cyanate hydratase; PRINTS:PR01693,Cyanase signature:IPR008076,Cyanate hydratase; PRINTS:PR01693,Cyanase signature:IPR008076,Cyanate hydratase; PRINTS:PR01693,Cyanase signature:IPR008076,Cyanate hydratase
	Thalassiosira pseudonana	rna10043	CYNS_THAPS Cyanate hydratase OS=Thalassiosira pseudonana GN=CYN PE=3 SV=1	PRINTS:PR01693,Cyanase signature:IPR008076,Cyanate hydratase; PRINTS:PR01693,Cyanase signature:IPR008076,Cyanate hydratase; PRINTS:PR01693,Cyanase signature:IPR008076,Cyanate hydratase; PRINTS:PR01693,Cyanase signature:IPR008076,Cyanate hydratase; PRINTS:PR01693,Cyanase signature:IPR008076,Cyanate hydratase; Pfam:PF01381,Helix-turn-helix:IPR001387,Cro/C1-type helix-turn-helix domain; SMART:SM0053…
	Vischeria stellata	Vis05869	CYNS_PHYPA Cyanate hydratase OS=Physcomitrella patens subsp. patens GN=CYN PE=3 SV=1	PRINTS:PR01693,Cyanase signature:IPR008076,Cyanate hydratase; PRINTS:PR01693,Cyanase signature:IPR008076,Cyanate hydratase; PRINTS:PR01693,Cyanase signature:IPR008076,Cyanate hydratase; PRINTS:PR01693,Cyanase signature:IPR008076,Cyanate hydratase; Pfam:PF02560,Cyanate lyase C-terminal domain:IPR003712,Cyanate lyase, C-terminal
	Vischeria stellata	Vis06409	CYNS_PHYPA Cyanate hydratase OS=Physcomitrella patens subsp. patens GN=CYN PE=3 SV=1	TIGRFAM:TIGR00673,cynS: cyanase:IPR008076,Cyanate hydratase; Pfam:PF01381,Helix-turn-helix:IPR001387,Cro/C1-type helix-turn-helix domain; PRINTS:PR01693,Cyanase signature:IPR008076,Cyanate hydratase; PRINTS:PR01693,Cyanase signature:IPR008076,Cyanate hydratase; PRINTS:PR01693,Cyanase signature:IPR008076,Cyanate hydratase; PRINTS:PR01693,Cyanase signature:IPR008076,Cyanate hydratase; PRINTS:PR0169…
ASNS	Monodopsis C141	Monodopsis_C141_contig_17_g101620.t1	ASND1_MOUSE Asparagine synthetase domain-containing protein 1 OS=Mus musculus OX=10090 GN=Asnsd1 PE=2 SV=1	Pfam:PF13537,Glutamine amidotransferase domain:IPR017932,Glutamine amidotransferase type 2 domain; Pfam:PF00733,Asparagine synthase:IPR001962,Asparagine synthase; ProSiteProfiles:PS51278,Glutamine amidotransferase type 2 domain profile.:IPR017932,Glutamine amidotransferase type 2 domain
	Monodopsis C141	Monodopsis_C141_contig_19_g108500.t1		PANTHER:PTHR43169:SF2,:IPR005232,Pyridinium-3,5-biscarboxylic acid mononucleotide sulfurtransferase LarE; Pfam:PF00733,Asparagine synthase:IPR001962,Asparagine synthase
	Monodopsis C141	Monodopsis_C141_contig_20_g112730.t1	ASNS3_ARATH Asparagine synthetase [glutamine-hydrolyzing] 3 OS=Arabidopsis thaliana OX=3702 GN=ASN3 PE=2 SV=1	ProSiteProfiles:PS51278,Glutamine amidotransferase type 2 domain profile.:IPR017932,Glutamine amidotransferase type 2 domain; Pfam:PF13537,Glutamine amidotransferase domain:IPR017932,Glutamine amidotransferase type 2 domain; Pfam:PF00733,Asparagine synthase:IPR001962,Asparagine synthase
	Monodopsis C141	Monodopsis_C141_contig_28_g135510.t1	ASNS1_ARATH Asparagine synthetase [glutamine-hydrolyzing] 1 OS=Arabidopsis thaliana OX=3702 GN=ASN1 PE=2 SV=2	Pfam:PF00733,Asparagine synthase:IPR001962,Asparagine synthase
	Monodopsis C73	Monodopsis_C73_contig_11_g76810.t1	ASND1_SCHPO Asparagine synthetase domain-containing protein C4F6.11c OS=Schizosaccharomyces pombe (strain 972 / ATCC 24843) OX=284812 GN=SPBC4F6.11c PE=3 SV=1	ProSiteProfiles:PS51278,Glutamine amidotransferase type 2 domain profile.:IPR017932,Glutamine amidotransferase type 2 domain; Pfam:PF00733,Asparagine synthase:IPR001962,Asparagine synthase; Pfam:PF13537,Glutamine amidotransferase domain:IPR017932,Glutamine amidotransferase type 2 domain
	Monodopsis C73	Monodopsis_C73_contig_15_g101870.t1	ASNS1_ARATH Asparagine synthetase [glutamine-hydrolyzing] 1 OS=Arabidopsis thaliana OX=3702 GN=ASN1 PE=2 SV=2	Pfam:PF00733,Asparagine synthase:IPR001962,Asparagine synthase
	Monodopsis C73	Monodopsis_C73_contig_21_g124190.t1	ASNS3_ARATH Asparagine synthetase [glutamine-hydrolyzing] 3 OS=Arabidopsis thaliana OX=3702 GN=ASN3 PE=2 SV=1	Pfam:PF13537,Glutamine amidotransferase domain:IPR017932,Glutamine amidotransferase type 2 domain; Pfam:PF00733,Asparagine synthase:IPR001962,Asparagine synthase; ProSiteProfiles:PS51278,Glutamine amidotransferase type 2 domain profile.:IPR017932,Glutamine amidotransferase type 2 domain
	Monodopsis C73	Monodopsis_C73_contig_5_g37950.t1		PANTHER:PTHR43169:SF2,:IPR005232,Pyridinium-3,5-biscarboxylic acid mononucleotide sulfurtransferase LarE; Pfam:PF00733,Asparagine synthase:IPR001962,Asparagine synthase
	Vischeria C74	Vischeria_C74_contig_1_g08860.t1		Pfam:PF00733,Asparagine synthase:IPR001962,Asparagine synthase
	Vischeria C74	Vischeria_C74_contig_15_g113430.t1	ASNS_MESAU Asparagine synthetase [glutamine-hydrolyzing] OS=Mesocricetus auratus OX=10036 GN=ASNS PE=1 SV=3	Pfam:PF00733,Asparagine synthase:IPR001962,Asparagine synthase; Pfam:PF00733,Asparagine synthase:IPR001962,Asparagine synthase; Pfam:PF13537,Glutamine amidotransferase domain:IPR017932,Glutamine amidotransferase type 2 domain; ProSiteProfiles:PS51278,Glutamine amidotransferase type 2 domain profile.:IPR017932,Glutamine amidotransferase type 2 domain
	Vischeria C74	Vischeria_C74_contig_16_g119000.t1	ASND1_DANRE Asparagine synthetase domain-containing protein 1 OS=Danio rerio OX=7955 GN=asnsd1 PE=2 SV=1	ProSiteProfiles:PS51278,Glutamine amidotransferase type 2 domain profile.:IPR017932,Glutamine amidotransferase type 2 domain; Pfam:PF00733,Asparagine synthase:IPR001962,Asparagine synthase; Pfam:PF13537,Glutamine amidotransferase domain:IPR017932,Glutamine amidotransferase type 2 domain
	Vischeria C74	Vischeria_C74_contig_20_g141990.t1	ASNS1_ARATH Asparagine synthetase [glutamine-hydrolyzing] 1 OS=Arabidopsis thaliana OX=3702 GN=ASN1 PE=2 SV=2	Pfam:PF00733,Asparagine synthase:IPR001962,Asparagine synthase; Pfam:PF13537,Glutamine amidotransferase domain:IPR017932,Glutamine amidotransferase type 2 domain; ProSiteProfiles:PS51278,Glutamine amidotransferase type 2 domain profile.:IPR017932,Glutamine amidotransferase type 2 domain
	Vischeria C74	Vischeria_C74_contig_6_g45490.t1	ASNS_RAT Asparagine synthetase [glutamine-hydrolyzing] OS=Rattus norvegicus OX=10116 GN=Asns PE=2 SV=3	Pfam:PF13537,Glutamine amidotransferase domain:IPR017932,Glutamine amidotransferase type 2 domain; Pfam:PF00733,Asparagine synthase:IPR001962,Asparagine synthase; Pfam:PF00733,Asparagine synthase:IPR001962,Asparagine synthase; ProSiteProfiles:PS51278,Glutamine amidotransferase type 2 domain profile.:IPR017932,Glutamine amidotransferase type 2 domain
	Vischeria C74	Vischeria_C74_contig_6_g46040.t1	ASNS_CRIGR Asparagine synthetase [glutamine-hydrolyzing] OS=Cricetulus griseus OX=10029 GN=ASNS PE=2 SV=2	Pfam:PF00733,Asparagine synthase:IPR001962,Asparagine synthase; Pfam:PF00733,Asparagine synthase:IPR001962,Asparagine synthase; ProSiteProfiles:PS51278,Glutamine amidotransferase type 2 domain profile.:IPR017932,Glutamine amidotransferase type 2 domain; Pfam:PF13537,Glutamine amidotransferase domain:IPR017932,Glutamine amidotransferase type 2 domain
	Vischeria C74	Vischeria_C74_contig_8_g65440.t1		PANTHER:PTHR43169:SF2,:IPR005232,Pyridinium-3,5-biscarboxylic acid mononucleotide sulfurtransferase LarE; Pfam:PF00733,Asparagine synthase:IPR001962,Asparagine synthase
	Vischeria cf. polyphem	Eup10593	ASNS_MESAU Asparagine synthetase [glutamine-hydrolyzing] OS=Mesocricetus auratus GN=ASNS PE=1 SV=3	Pfam:PF00733,Asparagine synthase:IPR001962,Asparagine synthase; Pfam:PF13537,Glutamine amidotransferase domain:IPR017932,Glutamine amidotransferase type 2 domain; ProSiteProfiles:PS51278,Glutamine amidotransferase type 2 domain profile.:IPR017932,Glutamine amidotransferase type 2 domain
	Vischeria cf. polyphem	Eup10599	ASNS_CHICK Asparagine synthetase [glutamine-hydrolyzing] OS=Gallus gallus GN=ASNS PE=2 SV=3	Pfam:PF13537,Glutamine amidotransferase domain:IPR017932,Glutamine amidotransferase type 2 domain; Pfam:PF00733,Asparagine synthase:IPR001962,Asparagine synthase; ProSiteProfiles:PS51278,Glutamine amidotransferase type 2 domain profile.:IPR017932,Glutamine amidotransferase type 2 domain
	Vischeria cf. polyphem	Eup10647	ASNS_MESAU Asparagine synthetase [glutamine-hydrolyzing] OS=Mesocricetus auratus GN=ASNS PE=1 SV=3	Pfam:PF00733,Asparagine synthase:IPR001962,Asparagine synthase
	Vischeria cf. polyphem	Eup10648	ASNS_CRIGR Asparagine synthetase [glutamine-hydrolyzing] OS=Cricetulus griseus GN=ASNS PE=2 SV=2	Pfam:PF00733,Asparagine synthase:IPR001962,Asparagine synthase; Pfam:PF00733,Asparagine synthase:IPR001962,Asparagine synthase
	Vischeria cf. polyphem	Eup10671	ASNS_RAT Asparagine synthetase [glutamine-hydrolyzing] OS=Rattus norvegicus GN=Asns PE=2 SV=3	Pfam:PF00733,Asparagine synthase:IPR001962,Asparagine synthase; Pfam:PF00733,Asparagine synthase:IPR001962,Asparagine synthase
	Vischeria cf. polyphem	Eup11049	ASNS_MESAU Asparagine synthetase [glutamine-hydrolyzing] OS=Mesocricetus auratus GN=ASNS PE=1 SV=3	ProSiteProfiles:PS51278,Glutamine amidotransferase type 2 domain profile.:IPR017932,Glutamine amidotransferase type 2 domain; Pfam:PF00733,Asparagine synthase:IPR001962,Asparagine synthase; Pfam:PF00733,Asparagine synthase:IPR001962,Asparagine synthase; Pfam:PF13537,Glutamine amidotransferase domain:IPR017932,Glutamine amidotransferase type 2 domain
	Vischeria cf. polyphem	Eup17103	ASNS1_LOTJA Asparagine synthetase [glutamine-hydrolyzing] 1 OS=Lotus japonicus GN=AS1 PE=2 SV=2	Pfam:PF00733,Asparagine synthase:IPR001962,Asparagine synthase
	Vischeria cf. polyphem	Eup06856	ASNS_CRIGR Asparagine synthetase [glutamine-hydrolyzing] OS=Cricetulus griseus GN=ASNS PE=2 SV=2	Pfam:PF00733,Asparagine synthase:IPR001962,Asparagine synthase; Pfam:PF00733,Asparagine synthase:IPR001962,Asparagine synthase; Pfam:PF13537,Glutamine amidotransferase domain:IPR017932,Glutamine amidotransferase type 2 domain; ProSiteProfiles:PS51278,Glutamine amidotransferase type 2 domain profile.:IPR017932,Glutamine amidotransferase type 2 domain
	Vischeria cf. polyphem	Eup12544	ASNS1_ARATH Asparagine synthetase [glutamine-hydrolyzing] 1 OS=Arabidopsis thaliana GN=ASN1 PE=2 SV=2	Pfam:PF13537,Glutamine amidotransferase domain:IPR017932,Glutamine amidotransferase type 2 domain; Pfam:PF00733,Asparagine synthase:IPR001962,Asparagine synthase; ProSiteProfiles:PS51278,Glutamine amidotransferase type 2 domain profile.:IPR017932,Glutamine amidotransferase type 2 domain
	Vischeria cf. polyphem	Eup05044	ASNS_RAT Asparagine synthetase [glutamine-hydrolyzing] OS=Rattus norvegicus GN=Asns PE=2 SV=3	Pfam:PF00733,Asparagine synthase:IPR001962,Asparagine synthase
	Vischeria cf. polyphem	Eup11789	ASNS1_ARATH Asparagine synthetase [glutamine-hydrolyzing] 1 OS=Arabidopsis thaliana GN=ASN1 PE=2 SV=2	ProSiteProfiles:PS51278,Glutamine amidotransferase type 2 domain profile.:IPR017932,Glutamine amidotransferase type 2 domain; Pfam:PF13537,Glutamine amidotransferase domain:IPR017932,Glutamine amidotransferase type 2 domain; Pfam:PF00733,Asparagine synthase:IPR001962,Asparagine synthase
	Vischeria cf. polyphem	Eup12975	ASND1_DANRE Asparagine synthetase domain-containing protein 1 OS=Danio rerio GN=asnsd1 PE=2 SV=1	Pfam:PF00733,Asparagine synthase:IPR001962,Asparagine synthase
	Vischeria cf. polyphem	Eup04270		Pfam:PF00733,Asparagine synthase:IPR001962,Asparagine synthase
	Vischeria cf. polyphem	Eup01001	ASNS_MESAU Asparagine synthetase [glutamine-hydrolyzing] OS=Mesocricetus auratus GN=ASNS PE=1 SV=3	Pfam:PF00733,Asparagine synthase:IPR001962,Asparagine synthase
	Vischeria cf. polyphem	Eup17147	ASNS1_ARATH Asparagine synthetase [glutamine-hydrolyzing] 1 OS=Arabidopsis thaliana GN=ASN1 PE=2 SV=2	Pfam:PF00733,Asparagine synthase:IPR001962,Asparagine synthase; Pfam:PF13537,Glutamine amidotransferase domain:IPR017932,Glutamine amidotransferase type 2 domain; ProSiteProfiles:PS51278,Glutamine amidotransferase type 2 domain profile.:IPR017932,Glutamine amidotransferase type 2 domain
	Ectocarpus silliculosus	rna9231	ASND1_HUMAN Asparagine synthetase domain-containing protein 1 OS=Homo sapiens GN=ASNSD1 PE=2 SV=2	ProSiteProfiles:PS51278,Glutamine amidotransferase type 2 domain profile.:IPR017932,Glutamine amidotransferase type 2 domain; Pfam:PF00733,Asparagine synthase:IPR001962,Asparagine synthase
	Ectocarpus silliculosus	rna12898	ASNS1_ARATH Asparagine synthetase [glutamine-hydrolyzing] 1 OS=Arabidopsis thaliana GN=ASN1 PE=2 SV=2	ProSiteProfiles:PS51278,Glutamine amidotransferase type 2 domain profile.:IPR017932,Glutamine amidotransferase type 2 domain; Pfam:PF00733,Asparagine synthase:IPR001962,Asparagine synthase; Pfam:PF00733,Asparagine synthase:IPR001962,Asparagine synthase; Pfam:PF13537,Glutamine amidotransferase domain:IPR017932,Glutamine amidotransferase type 2 domain
	Ectocarpus silliculosus	rna13693		Pfam:PF00733,Asparagine synthase:IPR001962,Asparagine synthase
	Nannochloropsis gaditana_B-31	Naga_100014g30.1	ASND1_MOUSE Asparagine synthetase domain-containing protein 1 OS=Mus musculus GN=Asnsd1 PE=2 SV=1	ProSiteProfiles:PS51278,Glutamine amidotransferase type 2 domain profile.:IPR017932,Glutamine amidotransferase type 2 domain; Pfam:PF00733,Asparagine synthase:IPR001962,Asparagine synthase
	Nannochloropsis gaditana_B-31	Naga_100057g17.1	ASNS3_ARATH Asparagine synthetase [glutamine-hydrolyzing] 3 OS=Arabidopsis thaliana GN=ASN3 PE=2 SV=1	Pfam:PF13537,Glutamine amidotransferase domain:IPR017932,Glutamine amidotransferase type 2 domain; Pfam:PF00733,Asparagine synthase:IPR001962,Asparagine synthase; Pfam:PF00733,Asparagine synthase:IPR001962,Asparagine synthase; ProSiteProfiles:PS51278,Glutamine amidotransferase type 2 domain profile.:IPR017932,Glutamine amidotransferase type 2 domain
	Nannochloropsis gaditana_B-31	Naga_100090g3.1		Pfam:PF00733,Asparagine synthase:IPR001962,Asparagine synthase
	Nannochloropsis gaditana_B-31	Naga_100459g2.1	ASNS2_ORYSJ Asparagine synthetase [glutamine-hydrolyzing] 2 OS=Oryza sativa subsp. japonica GN=Os06g0265000 PE=2 SV=3	Pfam:PF00733,Asparagine synthase:IPR001962,Asparagine synthase
	Nannochloropsis oceanica_CCMP1779	3786-mRNA-1	ASNS3_ARATH Asparagine synthetase [glutamine-hydrolyzing] 3 OS=Arabidopsis thaliana GN=ASN3 PE=2 SV=1	Pfam:PF00733,Asparagine synthase:IPR001962,Asparagine synthase; Pfam:PF13537,Glutamine amidotransferase domain:IPR017932,Glutamine amidotransferase type 2 domain; ProSiteProfiles:PS51278,Glutamine amidotransferase type 2 domain profile.:IPR017932,Glutamine amidotransferase type 2 domain
	Nannochloropsis oceanica_CCMP1779	8080-mRNA-1		Pfam:PF00733,Asparagine synthase:IPR001962,Asparagine synthase
	Nannochloropsis oceanica_CCMP1779	9771-mRNA-1		Pfam:PF00733,Asparagine synthase:IPR001962,Asparagine synthase
	Nannochloropsis oceanica_CCMP1779	11016-mRNA-1		Pfam:PF00733,Asparagine synthase:IPR001962,Asparagine synthase
	Phaeodactylum tricornutum	rna1531	ASNS1_ARATH Asparagine synthetase [glutamine-hydrolyzing] 1 OS=Arabidopsis thaliana GN=ASN1 PE=2 SV=2	Pfam:PF13537,Glutamine amidotransferase domain:IPR017932,Glutamine amidotransferase type 2 domain; Pfam:PF00733,Asparagine synthase:IPR001962,Asparagine synthase; ProSiteProfiles:PS51278,Glutamine amidotransferase type 2 domain profile.:IPR017932,Glutamine amidotransferase type 2 domain
	Phaeodactylum tricornutum	rna9144	ASND1_CHICK Asparagine synthetase domain-containing protein 1 OS=Gallus gallus GN=ASNSD1 PE=2 SV=1	Pfam:PF00733,Asparagine synthase:IPR001962,Asparagine synthase; Pfam:PF00733,Asparagine synthase:IPR001962,Asparagine synthase; Pfam:PF00733,Asparagine synthase:IPR001962,Asparagine synthase
	Saccharina japonica	SJ07729		Pfam:PF00733,Asparagine synthase:IPR001962,Asparagine synthase
	Saccharina japonica	SJ13639	ASND1_HUMAN Asparagine synthetase domain-containing protein 1 OS=Homo sapiens GN=ASNSD1 PE=2 SV=2	ProSiteProfiles:PS51278,Glutamine amidotransferase type 2 domain profile.:IPR017932,Glutamine amidotransferase type 2 domain; Pfam:PF00733,Asparagine synthase:IPR001962,Asparagine synthase
	Saccharina japonica	SJ22095	ASNS3_ARATH Asparagine synthetase [glutamine-hydrolyzing] 3 OS=Arabidopsis thaliana GN=ASN3 PE=2 SV=1	ProSiteProfiles:PS51278,Glutamine amidotransferase type 2 domain profile.:IPR017932,Glutamine amidotransferase type 2 domain; Pfam:PF13537,Glutamine amidotransferase domain:IPR017932,Glutamine amidotransferase type 2 domain; Pfam:PF16100,RecQ-mediated genome instability protein 2:IPR032245,RecQ-mediated genome instability protein 2; Pfam:PF00733,Asparagine synthase:IPR001962,Asparagine synthase; …
	Thalassiosira pseudonana	rna1013	ASND1_CHICK Asparagine synthetase domain-containing protein 1 OS=Gallus gallus GN=ASNSD1 PE=2 SV=1	Pfam:PF00733,Asparagine synthase:IPR001962,Asparagine synthase; Pfam:PF00733,Asparagine synthase:IPR001962,Asparagine synthase
	Thalassiosira pseudonana	rna3740	ASNS_ASPOF Asparagine synthetase [glutamine-hydrolyzing] OS=Asparagus officinalis PE=2 SV=2	ProSiteProfiles:PS51278,Glutamine amidotransferase type 2 domain profile.:IPR017932,Glutamine amidotransferase type 2 domain; Pfam:PF13537,Glutamine amidotransferase domain:IPR017932,Glutamine amidotransferase type 2 domain; Pfam:PF00733,Asparagine synthase:IPR001962,Asparagine synthase; Pfam:PF00733,Asparagine synthase:IPR001962,Asparagine synthase
	Vischeria stellata	Vis00775		Pfam:PF00733,Asparagine synthase:IPR001962,Asparagine synthase
	Vischeria stellata	Vis07294	ASND1_BOVIN Asparagine synthetase domain-containing protein 1 OS=Bos taurus GN=ASNSD1 PE=2 SV=1	Pfam:PF00733,Asparagine synthase:IPR001962,Asparagine synthase
	Vischeria stellata	Vis12330	ASNS_ASPOF Asparagine synthetase [glutamine-hydrolyzing] OS=Asparagus officinalis PE=2 SV=2	Pfam:PF13537,Glutamine amidotransferase domain:IPR017932,Glutamine amidotransferase type 2 domain; ProSiteProfiles:PS51278,Glutamine amidotransferase type 2 domain profile.:IPR017932,Glutamine amidotransferase type 2 domain; Pfam:PF00733,Asparagine synthase:IPR001962,Asparagine synthase; TIGRFAM:TIGR01536,asn_synth_AEB: asparagine synthase (glutamine-hydrolyzing):IPR006426,Asparagine synthase, gl…

## Sheet: Photosynthesis
Gene	Species	GeneID	Swissprot	InterProScan
C553	Monodopsis C141	Monodopsis_C141_contig_7_g52450.t1	CYC6_CYAM1 Cytochrome c6 OS=Cyanidioschyzon merolae (strain 10D) OX=280699 GN=petJ PE=3 SV=1	Pfam:PF13442,Cytochrome C oxidase, cbb3-type, subunit III:IPR009056,Cytochrome c-like domain; ProSiteProfiles:PS51007,Cytochrome c family profile.:IPR009056,Cytochrome c-like domain
	Monodopsis C73	Monodopsis_C73_contig_10_g71830.t1	CYC6_CYAM1 Cytochrome c6 OS=Cyanidioschyzon merolae (strain 10D) OX=280699 GN=petJ PE=3 SV=1	Pfam:PF13442,Cytochrome C oxidase, cbb3-type, subunit III:IPR009056,Cytochrome c-like domain; ProSiteProfiles:PS51007,Cytochrome c family profile.:IPR009056,Cytochrome c-like domain
	Vischeria cf. polyphem	Eup16484	CYC6_BUMFI Cytochrome c6 OS=Bumilleriopsis filiformis GN=petJ PE=1 SV=1	Pfam:PF13442,Cytochrome C oxidase, cbb3-type, subunit III:IPR009056,Cytochrome c-like domain; PRINTS:PR00605,Class IC cytochrome C signature:IPR008168,Cytochrome c, class IC; PRINTS:PR00605,Class IC cytochrome C signature:IPR008168,Cytochrome c, class IC; ProSiteProfiles:PS51007,Cytochrome c family profile.:IPR009056,Cytochrome c-like domain
	Vischeria cf. polyphem	Eup10570	CYC6_BUMFI Cytochrome c6 OS=Bumilleriopsis filiformis GN=petJ PE=1 SV=1	Pfam:PF13442,Cytochrome C oxidase, cbb3-type, subunit III:IPR009056,Cytochrome c-like domain; PRINTS:PR00605,Class IC cytochrome C signature:IPR008168,Cytochrome c, class IC; PRINTS:PR00605,Class IC cytochrome C signature:IPR008168,Cytochrome c, class IC; ProSiteProfiles:PS51007,Cytochrome c family profile.:IPR009056,Cytochrome c-like domain
	Vischeria cf. polyphem	Eup06304	CYC6_BUMFI Cytochrome c6 OS=Bumilleriopsis filiformis GN=petJ PE=1 SV=1	Pfam:PF13442,Cytochrome C oxidase, cbb3-type, subunit III:IPR009056,Cytochrome c-like domain; PRINTS:PR00605,Class IC cytochrome C signature:IPR008168,Cytochrome c, class IC; PRINTS:PR00605,Class IC cytochrome C signature:IPR008168,Cytochrome c, class IC; ProSiteProfiles:PS51007,Cytochrome c family profile.:IPR009056,Cytochrome c-like domain
	Vischeria cf. polyphem	Eup15813	CYC6_BUMFI Cytochrome c6 OS=Bumilleriopsis filiformis GN=petJ PE=1 SV=1	Pfam:PF13442,Cytochrome C oxidase, cbb3-type, subunit III:IPR009056,Cytochrome c-like domain; PRINTS:PR00605,Class IC cytochrome C signature:IPR008168,Cytochrome c, class IC; PRINTS:PR00605,Class IC cytochrome C signature:IPR008168,Cytochrome c, class IC; ProSiteProfiles:PS51007,Cytochrome c family profile.:IPR009056,Cytochrome c-like domain
	Vischeria cf. polyphem	Eup16645	CYC6_BUMFI Cytochrome c6 OS=Bumilleriopsis filiformis GN=petJ PE=1 SV=1	ProSiteProfiles:PS51007,Cytochrome c family profile.:IPR009056,Cytochrome c-like domain; Pfam:PF13442,Cytochrome C oxidase, cbb3-type, subunit III:IPR009056,Cytochrome c-like domain; PRINTS:PR00605,Class IC cytochrome C signature:IPR008168,Cytochrome c, class IC; PRINTS:PR00605,Class IC cytochrome C signature:IPR008168,Cytochrome c, class IC
	Vischeria cf. polyphem	Eup12417	CYC6_BUMFI Cytochrome c6 OS=Bumilleriopsis filiformis GN=petJ PE=1 SV=1	ProSiteProfiles:PS51007,Cytochrome c family profile.:IPR009056,Cytochrome c-like domain; Pfam:PF13442,Cytochrome C oxidase, cbb3-type, subunit III:IPR009056,Cytochrome c-like domain; PRINTS:PR00605,Class IC cytochrome C signature:IPR008168,Cytochrome c, class IC; PRINTS:PR00605,Class IC cytochrome C signature:IPR008168,Cytochrome c, class IC
	Vischeria cf. polyphem	Eup05346	CYC6_BUMFI Cytochrome c6 OS=Bumilleriopsis filiformis GN=petJ PE=1 SV=1	PRINTS:PR00605,Class IC cytochrome C signature:IPR008168,Cytochrome c, class IC; PRINTS:PR00605,Class IC cytochrome C signature:IPR008168,Cytochrome c, class IC; ProSiteProfiles:PS51007,Cytochrome c family profile.:IPR009056,Cytochrome c-like domain; Pfam:PF13442,Cytochrome C oxidase, cbb3-type, subunit III:IPR009056,Cytochrome c-like domain
	Nannochloropsis oceanica_CCMP1779	9470-mRNA-1	CYC6_ALAES Cytochrome c6 OS=Alaria esculenta GN=petJ PE=1 SV=1	ProSiteProfiles:PS51007,Cytochrome c family profile.:IPR009056,Cytochrome c-like domain; Pfam:PF13442,Cytochrome C oxidase, cbb3-type, subunit III:IPR009056,Cytochrome c-like domain
	Phaeodactylum tricornutum	rna1969	CYC6_BUMFI Cytochrome c6 OS=Bumilleriopsis filiformis GN=petJ PE=1 SV=1	PRINTS:PR00605,Class IC cytochrome C signature:IPR008168,Cytochrome c, class IC; PRINTS:PR00605,Class IC cytochrome C signature:IPR008168,Cytochrome c, class IC; Pfam:PF13442,Cytochrome C oxidase, cbb3-type, subunit III:IPR009056,Cytochrome c-like domain; ProSiteProfiles:PS51007,Cytochrome c family profile.:IPR009056,Cytochrome c-like domain
	Phaeodactylum tricornutum	rna5999		ProSiteProfiles:PS51007,Cytochrome c family profile.:IPR009056,Cytochrome c-like domain; Pfam:PF13442,Cytochrome C oxidase, cbb3-type, subunit III:IPR009056,Cytochrome c-like domain
	Phaeodactylum tricornutum	rna6000	CYC6_CYAM1 Cytochrome c6 OS=Cyanidioschyzon merolae (strain 10D) GN=petJ PE=3 SV=1	ProSiteProfiles:PS51007,Cytochrome c family profile.:IPR009056,Cytochrome c-like domain; Pfam:PF13442,Cytochrome C oxidase, cbb3-type, subunit III:IPR009056,Cytochrome c-like domain
	Thalassiosira pseudonana	rna4190	CYC6_PETFA Cytochrome c6 OS=Petalonia fascia GN=petJ PE=1 SV=1	Pfam:PF13442,Cytochrome C oxidase, cbb3-type, subunit III:IPR009056,Cytochrome c-like domain; ProSiteProfiles:PS51007,Cytochrome c family profile.:IPR009056,Cytochrome c-like domain
	Thalassiosira pseudonana	rna6578	CYC6_BUMFI Cytochrome c6 OS=Bumilleriopsis filiformis GN=petJ PE=1 SV=1	PRINTS:PR00605,Class IC cytochrome C signature:IPR008168,Cytochrome c, class IC; PRINTS:PR00605,Class IC cytochrome C signature:IPR008168,Cytochrome c, class IC; ProSiteProfiles:PS51007,Cytochrome c family profile.:IPR009056,Cytochrome c-like domain; Pfam:PF13442,Cytochrome C oxidase, cbb3-type, subunit III:IPR009056,Cytochrome c-like domain
	Vischeria stellata	Vis03203	CYC6_CYAM1 Cytochrome c6 OS=Cyanidioschyzon merolae (strain 10D) GN=petJ PE=3 SV=1	ProSiteProfiles:PS51007,Cytochrome c family profile.:IPR009056,Cytochrome c-like domain; Pfam:PF13442,Cytochrome C oxidase, cbb3-type, subunit III:IPR009056,Cytochrome c-like domain
petF	Monodopsis C141	Monodopsis_C141_contig_16_g95890.t1	FER_GUITH Ferredoxin OS=Guillardia theta OX=55529 GN=petF PE=3 SV=3	Pfam:PF00111,2Fe-2S iron-sulfur cluster binding domain:IPR001041,2Fe-2S ferredoxin-type iron-sulfur binding domain; ProSitePatterns:PS00197,2Fe-2S ferredoxin-type iron-sulfur binding region signature.:IPR006058,2Fe-2S ferredoxin, iron-sulphur binding site; ProSiteProfiles:PS51085,2Fe-2S ferredoxin-type iron-sulfur binding domain profile.:IPR001041,2Fe-2S ferredoxin-type iron-sulfur binding domain
	Monodopsis C73	Monodopsis_C73_contig_6_g46210.t1	FER_PHYPA Ferredoxin, chloroplastic OS=Physcomitrium patens OX=3218 GN=PETF PE=2 SV=2	ProSiteProfiles:PS51085,2Fe-2S ferredoxin-type iron-sulfur binding domain profile.:IPR001041,2Fe-2S ferredoxin-type iron-sulfur binding domain; ProSitePatterns:PS00197,2Fe-2S ferredoxin-type iron-sulfur binding region signature.:IPR006058,2Fe-2S ferredoxin, iron-sulphur binding site; Pfam:PF00111,2Fe-2S iron-sulfur cluster binding domain:IPR001041,2Fe-2S ferredoxin-type iron-sulfur binding domain
	Vischeria C74	Vischeria_C74_contig_23_g155790.t1	FER_CHLRE Ferredoxin, chloroplastic OS=Chlamydomonas reinhardtii OX=3055 GN=PETF PE=1 SV=2	Pfam:PF00111,2Fe-2S iron-sulfur cluster binding domain:IPR001041,2Fe-2S ferredoxin-type iron-sulfur binding domain; ProSiteProfiles:PS51085,2Fe-2S ferredoxin-type iron-sulfur binding domain profile.:IPR001041,2Fe-2S ferredoxin-type iron-sulfur binding domain
	Vischeria C74	Vischeria_C74_contig_31_g186370.t1	FER_PHYPA Ferredoxin, chloroplastic OS=Physcomitrium patens OX=3218 GN=PETF PE=2 SV=2	ProSiteProfiles:PS51085,2Fe-2S ferredoxin-type iron-sulfur binding domain profile.:IPR001041,2Fe-2S ferredoxin-type iron-sulfur binding domain; Pfam:PF00111,2Fe-2S iron-sulfur cluster binding domain:IPR001041,2Fe-2S ferredoxin-type iron-sulfur binding domain; ProSitePatterns:PS00197,2Fe-2S ferredoxin-type iron-sulfur binding region signature.:IPR006058,2Fe-2S ferredoxin, iron-sulphur binding site
	Vischeria cf. polyphem	Eup05835	FER_GUITH Ferredoxin OS=Guillardia theta GN=petF PE=3 SV=3	ProSitePatterns:PS00197,2Fe-2S ferredoxin-type iron-sulfur binding region signature.:IPR006058,2Fe-2S ferredoxin, iron-sulphur binding site; ProSiteProfiles:PS51085,2Fe-2S ferredoxin-type iron-sulfur binding domain profile.:IPR001041,2Fe-2S ferredoxin-type iron-sulfur binding domain; Pfam:PF00111,2Fe-2S iron-sulfur cluster binding domain:IPR001041,2Fe-2S ferredoxin-type iron-sulfur binding domain
	Vischeria cf. polyphem	Eup14829	FER_GUITH Ferredoxin OS=Guillardia theta GN=petF PE=3 SV=3	Pfam:PF00111,2Fe-2S iron-sulfur cluster binding domain:IPR001041,2Fe-2S ferredoxin-type iron-sulfur binding domain; ProSiteProfiles:PS51085,2Fe-2S ferredoxin-type iron-sulfur binding domain profile.:IPR001041,2Fe-2S ferredoxin-type iron-sulfur binding domain; ProSitePatterns:PS00197,2Fe-2S ferredoxin-type iron-sulfur binding region signature.:IPR006058,2Fe-2S ferredoxin, iron-sulphur binding site
	Vischeria cf. polyphem	Eup02601	FER1_CYAPA Ferredoxin-1 OS=Cyanophora paradoxa GN=petF PE=1 SV=3	Pfam:PF00111,2Fe-2S iron-sulfur cluster binding domain:IPR001041,2Fe-2S ferredoxin-type iron-sulfur binding domain
	Vischeria cf. polyphem	Eup00140	FER_THAWE Ferredoxin OS=Thalassiosira weissflogii GN=petF PE=3 SV=3	ProSiteProfiles:PS51085,2Fe-2S ferredoxin-type iron-sulfur binding domain profile.:IPR001041,2Fe-2S ferredoxin-type iron-sulfur binding domain; ProSitePatterns:PS00197,2Fe-2S ferredoxin-type iron-sulfur binding region signature.:IPR006058,2Fe-2S ferredoxin, iron-sulphur binding site; Pfam:PF00111,2Fe-2S iron-sulfur cluster binding domain:IPR001041,2Fe-2S ferredoxin-type iron-sulfur binding domain
	Vischeria cf. polyphem	Eup06287	FER_THAWE Ferredoxin OS=Thalassiosira weissflogii GN=petF PE=3 SV=3	ProSiteProfiles:PS51085,2Fe-2S ferredoxin-type iron-sulfur binding domain profile.:IPR001041,2Fe-2S ferredoxin-type iron-sulfur binding domain; ProSitePatterns:PS00197,2Fe-2S ferredoxin-type iron-sulfur binding region signature.:IPR006058,2Fe-2S ferredoxin, iron-sulphur binding site; Pfam:PF00111,2Fe-2S iron-sulfur cluster binding domain:IPR001041,2Fe-2S ferredoxin-type iron-sulfur binding domain
	Vischeria cf. polyphem	Eup01105	FER_THAWE Ferredoxin OS=Thalassiosira weissflogii GN=petF PE=3 SV=3	ProSiteProfiles:PS51085,2Fe-2S ferredoxin-type iron-sulfur binding domain profile.:IPR001041,2Fe-2S ferredoxin-type iron-sulfur binding domain; ProSitePatterns:PS00197,2Fe-2S ferredoxin-type iron-sulfur binding region signature.:IPR006058,2Fe-2S ferredoxin, iron-sulphur binding site; Pfam:PF00111,2Fe-2S iron-sulfur cluster binding domain:IPR001041,2Fe-2S ferredoxin-type iron-sulfur binding domain
	Vischeria cf. polyphem	Eup01413	FER_THAWE Ferredoxin OS=Thalassiosira weissflogii GN=petF PE=3 SV=3	ProSiteProfiles:PS51085,2Fe-2S ferredoxin-type iron-sulfur binding domain profile.:IPR001041,2Fe-2S ferredoxin-type iron-sulfur binding domain; Pfam:PF00111,2Fe-2S iron-sulfur cluster binding domain:IPR001041,2Fe-2S ferredoxin-type iron-sulfur binding domain; ProSitePatterns:PS00197,2Fe-2S ferredoxin-type iron-sulfur binding region signature.:IPR006058,2Fe-2S ferredoxin, iron-sulphur binding site
	Vischeria cf. polyphem	Eup16882	FER_THAWE Ferredoxin OS=Thalassiosira weissflogii GN=petF PE=3 SV=3	ProSiteProfiles:PS51085,2Fe-2S ferredoxin-type iron-sulfur binding domain profile.:IPR001041,2Fe-2S ferredoxin-type iron-sulfur binding domain; Pfam:PF00111,2Fe-2S iron-sulfur cluster binding domain:IPR001041,2Fe-2S ferredoxin-type iron-sulfur binding domain; ProSitePatterns:PS00197,2Fe-2S ferredoxin-type iron-sulfur binding region signature.:IPR006058,2Fe-2S ferredoxin, iron-sulphur binding site
	Vischeria cf. polyphem	Eup01694	FER_THAWE Ferredoxin OS=Thalassiosira weissflogii GN=petF PE=3 SV=3	ProSiteProfiles:PS51085,2Fe-2S ferredoxin-type iron-sulfur binding domain profile.:IPR001041,2Fe-2S ferredoxin-type iron-sulfur binding domain; Pfam:PF00111,2Fe-2S iron-sulfur cluster binding domain:IPR001041,2Fe-2S ferredoxin-type iron-sulfur binding domain; ProSitePatterns:PS00197,2Fe-2S ferredoxin-type iron-sulfur binding region signature.:IPR006058,2Fe-2S ferredoxin, iron-sulphur binding site
	Vischeria cf. polyphem	Eup15797	FER_THAWE Ferredoxin OS=Thalassiosira weissflogii GN=petF PE=3 SV=3	ProSiteProfiles:PS51085,2Fe-2S ferredoxin-type iron-sulfur binding domain profile.:IPR001041,2Fe-2S ferredoxin-type iron-sulfur binding domain; Pfam:PF00111,2Fe-2S iron-sulfur cluster binding domain:IPR001041,2Fe-2S ferredoxin-type iron-sulfur binding domain; ProSitePatterns:PS00197,2Fe-2S ferredoxin-type iron-sulfur binding region signature.:IPR006058,2Fe-2S ferredoxin, iron-sulphur binding site
	Vischeria cf. polyphem	Eup03875	FER_THAWE Ferredoxin OS=Thalassiosira weissflogii GN=petF PE=3 SV=3	Pfam:PF00111,2Fe-2S iron-sulfur cluster binding domain:IPR001041,2Fe-2S ferredoxin-type iron-sulfur binding domain; ProSiteProfiles:PS51085,2Fe-2S ferredoxin-type iron-sulfur binding domain profile.:IPR001041,2Fe-2S ferredoxin-type iron-sulfur binding domain; ProSitePatterns:PS00197,2Fe-2S ferredoxin-type iron-sulfur binding region signature.:IPR006058,2Fe-2S ferredoxin, iron-sulphur binding site
	Ectocarpus silliculosus	rna2648	FER1_CYAPA Ferredoxin-1 OS=Cyanophora paradoxa GN=petF PE=1 SV=3	Pfam:PF00111,2Fe-2S iron-sulfur cluster binding domain:IPR001041,2Fe-2S ferredoxin-type iron-sulfur binding domain; ProSiteProfiles:PS51085,2Fe-2S ferredoxin-type iron-sulfur binding domain profile.:IPR001041,2Fe-2S ferredoxin-type iron-sulfur binding domain
	Ectocarpus silliculosus	rna5066	FER_GUITH Ferredoxin OS=Guillardia theta GN=petF PE=3 SV=3	Pfam:PF00111,2Fe-2S iron-sulfur cluster binding domain:IPR001041,2Fe-2S ferredoxin-type iron-sulfur binding domain; ProSiteProfiles:PS51085,2Fe-2S ferredoxin-type iron-sulfur binding domain profile.:IPR001041,2Fe-2S ferredoxin-type iron-sulfur binding domain
	Nannochloropsis gaditana_B-31	Naga_100004g160.1	FER_GUITH Ferredoxin OS=Guillardia theta GN=petF PE=3 SV=3	ProSitePatterns:PS00197,2Fe-2S ferredoxin-type iron-sulfur binding region signature.:IPR006058,2Fe-2S ferredoxin, iron-sulphur binding site; ProSiteProfiles:PS51085,2Fe-2S ferredoxin-type iron-sulfur binding domain profile.:IPR001041,2Fe-2S ferredoxin-type iron-sulfur binding domain; Pfam:PF00111,2Fe-2S iron-sulfur cluster binding domain:IPR001041,2Fe-2S ferredoxin-type iron-sulfur binding domain
	Nannochloropsis oceanica_CCMP1779	3054-mRNA-1	FER_THAWE Ferredoxin OS=Thalassiosira weissflogii GN=petF PE=3 SV=3	ProSiteProfiles:PS51085,2Fe-2S ferredoxin-type iron-sulfur binding domain profile.:IPR001041,2Fe-2S ferredoxin-type iron-sulfur binding domain; Pfam:PF00111,2Fe-2S iron-sulfur cluster binding domain:IPR001041,2Fe-2S ferredoxin-type iron-sulfur binding domain
	Nannochloropsis oceanica_CCMP1779	7881-mRNA-1	FER_GUITH Ferredoxin OS=Guillardia theta GN=petF PE=3 SV=3	ProSiteProfiles:PS51085,2Fe-2S ferredoxin-type iron-sulfur binding domain profile.:IPR001041,2Fe-2S ferredoxin-type iron-sulfur binding domain; Pfam:PF00111,2Fe-2S iron-sulfur cluster binding domain:IPR001041,2Fe-2S ferredoxin-type iron-sulfur binding domain; ProSitePatterns:PS00197,2Fe-2S ferredoxin-type iron-sulfur binding region signature.:IPR006058,2Fe-2S ferredoxin, iron-sulphur binding site
	Saccharina japonica	SJ10153	FER1_PEA Ferredoxin-1, chloroplastic OS=Pisum sativum GN=PETF PE=1 SV=2	ProSiteProfiles:PS51085,2Fe-2S ferredoxin-type iron-sulfur binding domain profile.:IPR001041,2Fe-2S ferredoxin-type iron-sulfur binding domain; Pfam:PF00111,2Fe-2S iron-sulfur cluster binding domain:IPR001041,2Fe-2S ferredoxin-type iron-sulfur binding domain
	Saccharina japonica	SJ16605	FER3_CYACA Ferredoxin OS=Cyanidium caldarium GN=PETF PE=1 SV=1	ProSiteProfiles:PS51085,2Fe-2S ferredoxin-type iron-sulfur binding domain profile.:IPR001041,2Fe-2S ferredoxin-type iron-sulfur binding domain; ProSitePatterns:PS00197,2Fe-2S ferredoxin-type iron-sulfur binding region signature.:IPR006058,2Fe-2S ferredoxin, iron-sulphur binding site; Pfam:PF00111,2Fe-2S iron-sulfur cluster binding domain:IPR001041,2Fe-2S ferredoxin-type iron-sulfur binding domain
	Saccharina japonica	SJ21315	FER_CHLRE Ferredoxin, chloroplastic OS=Chlamydomonas reinhardtii GN=PETF PE=1 SV=2	Pfam:PF00111,2Fe-2S iron-sulfur cluster binding domain:IPR001041,2Fe-2S ferredoxin-type iron-sulfur binding domain; ProSiteProfiles:PS51085,2Fe-2S ferredoxin-type iron-sulfur binding domain profile.:IPR001041,2Fe-2S ferredoxin-type iron-sulfur binding domain
	Thalassiosira pseudonana	rna11541	FER_THAWE Ferredoxin OS=Thalassiosira weissflogii GN=petF PE=3 SV=3	ProSiteProfiles:PS51085,2Fe-2S ferredoxin-type iron-sulfur binding domain profile.:IPR001041,2Fe-2S ferredoxin-type iron-sulfur binding domain; ProSitePatterns:PS00197,2Fe-2S ferredoxin-type iron-sulfur binding region signature.:IPR006058,2Fe-2S ferredoxin, iron-sulphur binding site; Pfam:PF00111,2Fe-2S iron-sulfur cluster binding domain:IPR001041,2Fe-2S ferredoxin-type iron-sulfur binding domain
	Vischeria stellata	Vis04611	FER_CHLRE Ferredoxin, chloroplastic OS=Chlamydomonas reinhardtii GN=PETF PE=1 SV=2	ProSiteProfiles:PS51085,2Fe-2S ferredoxin-type iron-sulfur binding domain profile.:IPR001041,2Fe-2S ferredoxin-type iron-sulfur binding domain; Pfam:PF00111,2Fe-2S iron-sulfur cluster binding domain:IPR001041,2Fe-2S ferredoxin-type iron-sulfur binding domain
	Vischeria stellata	Vis08693	FER_PHYPA Ferredoxin, chloroplastic OS=Physcomitrella patens subsp. patens GN=PETF PE=2 SV=2	ProSiteProfiles:PS51085,2Fe-2S ferredoxin-type iron-sulfur binding domain profile.:IPR001041,2Fe-2S ferredoxin-type iron-sulfur binding domain; Pfam:PF00111,2Fe-2S iron-sulfur cluster binding domain:IPR001041,2Fe-2S ferredoxin-type iron-sulfur binding domain
